# Supplementary material for: Inferring bona fide Differentially Expressed Genes and Their Variants Associated with Vitamin K Deficiency Using a Systems Genetics Approach
Source: Genes (Basel). 2022 Nov 9;13(11):2078. doi: 10.3390/genes13112078 (PMC9690332; doi:10.3390/genes13112078)
Supplement: Supplementary file 1 [file genes-13-02078-s001.zip]

Archive with 7 entries (7 files):
- Supplementary Figure S1.jpg
- Supplementary Figure S2.jpg
- Supplementary Table S1.RNA-Seq Datasets.xlsx
- Supplementary Table S2.Variant Analysis.xlsx
- Supplementary Table S3. Differential Expressed Genes.xlsx
- Supplementary Table S4. lncRNA_Results.xlsx
- Supplementary_information.xlsx
