# Supplementary material for: Inferring bona fide Differentially Expressed Genes and Their Variants Associated with Vitamin K Deficiency Using a Systems Genetics Approach
Source: Genes (Basel). 2022 Nov 9;13(11):2078. doi: 10.3390/genes13112078 (PMC9690332; doi:10.3390/genes13112078)
Supplement: Supplementary file 1 [file genes-13-02078-s001.zip › Supplementary Table S1.RNA-Seq Datasets.xlsx]

## Sheet: Supplementary Table. 1
Supplementary Table S1: RNA-Seq datasets from SRA Database
Datasets	Name	Condition	Total Sequences	Sequence length	%GC	References
SRR8586402	SC5-LV	Control	57603230	150	46	X. Liu et al., 2019
SRR8586409	HCM515	Treated	63192603	150	44
SRR8586407	ND2	Control	57990792	150	46
SRR8586423	HCM273	Treated	50191807	150	45
SRR8586429	N102-LV	Control	55570952	150	43
SRR8586431	HCM506	Treated	52232198	150	44
ERR031017	10N	Control	34536162	90	47	Ren et al., 2012
ERR031018	10T	Treated	34007787	90	46
ERR031029	2N	Control	35534313	90	47
ERR031030	2T	Treated	32289266	90	47
ERR031031	3N	Control	31921622	90	48
ERR031032	3T	Treated	32319406	90	46
R2_Rejection	R2	Treated	46454782	151	49	Unpublished Data
R4_Rejection	R4	Treated	41103392	151	46
R5_rejection	R5	Treated	46454782	151	49
R6_Rejection	R6	Treated	41103392	151	46
R2_Post_therapy	R2_pt	Treated	37406775	151	52
R4_Post_therapy	R4_pt	Treated	37406775	151	52
R5_Post_therapy	R5_pt	Treated	37406775	151	52
R6_Post_therapy	R6_pt	Treated	37406775	151	52
WF2	WF2	Control	41103392	151	52
WF4	WF4	Control	37406775	151	52
WF6	WF6	Control	46454782	151	52
