# Supplementary material for: Inferring bona fide Differentially Expressed Genes and Their Variants Associated with Vitamin K Deficiency Using a Systems Genetics Approach
Source: Genes (Basel). 2022 Nov 9;13(11):2078. doi: 10.3390/genes13112078 (PMC9690332; doi:10.3390/genes13112078)
Supplement: Supplementary file 1 [file genes-13-02078-s001.zip › Supplementary Table S2.Variant Analysis.xlsx]

## Sheet: Sheet1
Supplementary Table S2: List of Variants from three datasets
Myo_407_C	CFTR	V855I	VCV000053513	7	117595002	rs397508397	G	A	G	A		samtoolsvcf
Pca_29_N	CFTR|LOC111674475	I556V	VCV000007196	7	117587820	rs75789129	A	G	A	G	2	samtoolsvcf, VT
Renal_WF2	ESR1|SYNE1	Nil	VCV000283646	6	152122475	rs771334693	G	A	G	A	202.269	VT
Renal_R2-pt, R2, R6	ESR1|SYNE1	Nil	VCV000355802	6	152122245	rs567194577	T	C	T	C	806.204	VT, samtools, varscan
Renal_R4, R4_pt	SYNE1|ESR1	R8735L, R8687L, R913L	VCV000596072	6	152122626	rs2295192	C	A	C	T		VarScan, samtools, VT
Myo_423_T	ATP8B1|LOC100505549	Nil	VCV000327447	18	57647405	rs138676107	A	G	A	G		samtoolsvcf, Freebayes, GATK, VT
Renal_R4_pt	ATP8B1|LOC100505549	Nil	VCV000327448	18	57647520	rs886054002	A	T	A	T	50.75	VT
Renal_R2	ATP8B1	Nil	VCV000327488	18	57688285	rs886054012	C	T	T	G	37.7481	VT
Renal_R4	ATP8B1	Nil	VCV000327490	18	57694577	rs200663890	A	G	A	G	50.75	VT
Renal_R2-pt, R4, R4_pt	ATP8B1|LOC100505549	Nil	VCV000497869	18	57655221	rs376358532	G	A	G	C	50.75	VT
Pca_31_N	ATP8B1|LOC100505549	Nil	VCV000888931	18	57655362		C	T	C	G	82.5004	VT, samtools
Renal_R5	ATP8B1	Nil	VCV000890631	18	57674824		G	A	G	A	50.75	VT
Myo( 02_C, 07_C, 31_T),Renal_R4, R4_pt, Renal_R5_pt, R6, WF2, Pca(30_N, 32_T)	GGCX	Nil	VCV000896286	2	85546665	rs563109158	T	C	T	C	6	Freebayes, samtools, GATK, VT
Renal_R6	GGCX	Nil	VCV000337278	2	85560870	rs61733104	G	T	G	A	9	Samtools
Myo_423_T, Pca(30_T, 31_N)	GGCX	Nil	VCV000337254	2	85549827	rs78909830	A	C	A	C	15	GATK, VT
Myo_407_C, (Pca_29_N, 30_T)	GGCX	Nil	VCV000337253	2	85549826	rs886056378	C	A	C	A	36.7435	VT
Renal_WF4	GGCX	Nil	VCV000337225	2	85548115	rs886056370	T	G	T	A	40	Samtools
Myo_429_C	GGCX	Nil	VCV000337221	2	85547650	rs572084939	G	C	G	T	16	Freebayes
Renal_R4	GGCX	Nil	VCV000337214	2	85547287	rs886056365	A	G	A	G	15	Samtools
Myo_431_T, Pca_29_N, 30_N)	GGCX	Nil	VCV000337184	2	85545887	rs189391524	A	G	A	G	19	Freebayes, samtools, GATK, VT
Pca(18_T, 29_N, 30_T)	GGCX	Nil	VCV000337178	2	85545396	rs575528704	T	C	T	C	22	samtools, VT
Renal_WF6	VWF	R1399H	VCV000000293	12	6019222	rs1800382	C	T	C	T	12	Samtools, varscan
Myo_407_C	VWF	Nil	VCV000310041	12	5976186	rs146504585	G	A	G	A	417	samtoolsvcf, Freebayes
Myo_409_T, 407_C	VWF	Y516*	VCV000619930	12	6058030	rs1800379	A	T	A	G	333	samtoolsvcf, Freebayes, GATK
Myo (409_T, 423_T)	VWF	D1472N	VCV000806797	12	6019004	rs1800383	C	T	C	G	301	samtoolsvcf, Freebayes, GATK
Myo_407_C	VWF	Nil	VCV001065251	12	6056856		C	A	C	A	2	samtoolsvcf
Prst_32_T	VWF	E2233K	VCV001065287	12	5991920		C	T	C	A	81.5003	VT
Pca_31_N	VWF	R507G	VCV001163931	12	6062968		T	C	T	C		samtoolsvcf
Renal_R5, WF4	GLA|RPL36A-HNRNPH2	Nil	VCV000286849	X	101398368	rs886044860	A	G	A	C	6	Samtools
Renal_R6	RPL36A-HNRNPH2|GLA	Nil	VCV000926162	X	101407905		G	A	G	A	2	Samtools
Renal_WF6	RPL36A-HNRNPH2|GLA	Nil	VCV000946661	X	101400661		C	T	C	A		VarScan
Renal_WF6	GLA|RPL36A-HNRNPH2	Nil	VCV000626561	X	101400663	rs1569303777	C	T	C	A		VarScan
Myo_429_C	RPL36A-HNRNPH2|GLA	Nil	VCV000010720	X	101398369	rs1603038103	C	A	C	T	1	samtoolsvcf
Myo_429_C	GLA|RPL36A-HNRNPH2	F159L	VCV000924167	X	101401704		A	G	A	G	18	samtoolsvcf, Freebayes, VT
Myo_429_C	RPL36A-HNRNPH2|GLA	F159V	VCV000922724	X	101401704		A	C	A	G	18	samtoolsvcf
Myo_429_C	RPL36A-HNRNPH2|GLA	F159V	VCV000922724	X	101401704		A	G	A	G	36.7435	VT
Myo_409_T	RPL36A-HNRNPH2|GLA	Nil	VCV000092574	X	101398395	rs398123228	C	T	C	T	161.303	VT
Pca_29_N	GLA|RPL36A-HNRNPH2	Y152D	VCV001038401	X	101401725		A	C	A	G	44.7495	VT
Myo_423_T	F8	E1723K	VCV000010146	X	154928623	rs137852373	C	T	C	T	42.7493	VT
