# Supplementary material for: Inferring bona fide Differentially Expressed Genes and Their Variants Associated with Vitamin K Deficiency Using a Systems Genetics Approach
Source: Genes (Basel). 2022 Nov 9;13(11):2078. doi: 10.3390/genes13112078 (PMC9690332; doi:10.3390/genes13112078)
Supplement: Supplementary file 1 [file genes-13-02078-s001.zip › Supplementary Table S3. Differential Expressed Genes.xlsx]

## Sheet: Stat of DEs
Supplementary Tabl S3. Differentially Expressed Genes from all three datasets
	Up-regulated	Down-regulated
Myo_02-09	10	22
Myo_07-23	6	28
Myo_29-31	28	24
Pca_17-18	14	2
Pca_29-30	34	19
R2-R2_pt	9	31
R4-R4_pt	7	30
R5-R5_pt	13	21
R6-R6_pt	19	0
WF2-WF4	9	31
WF4-WF6	4	11
WF6-WF2	19	1
	172	220	392
test_id	A unique identifier describing the gene being tested.
gene	The gene_name or gene_id
locus	Genomic coordinates for easy browsing to the genes or transcripts being tested.
sample_1	Label (or number if no labels provided) of the first sample being tested
sample_2	Label (or number if no labels provided) of the second sample being tested
value_1	FPKM of the gene in sample x
value_2	FPKM of the gene in sample y
log2(fold_change)	The (base 2) log of the fold change y/x
test_stat	The value of the test statistic used to compute significance of the observed overloading, equal to √JS(x,y)
p_value	The uncorrected p-value of the test statistic
q_value	The FDR-adjusted p-value of the test statistic
significant	Can be either “yes” or “no”, depending on whether p is greater then the FDR after Benjamini-Hochberg correction for multiple-testing
No significant genes found in Pca_31-32
Biotypes
Nonsense Mediated Decay: A transcript with a premature stop codon considered likely to be subjected to targeted degradation. Nonsense-Mediated Decay is predicted to be triggered where the in-frame termination codon is found more than 50bp upstream of the final splice junction.
Processed transcript: Gene/transcript that doesn't contain an open reading frame (ORF).

## Sheet: Sig_02-09_myo
test_id	gene_id	Gene Type	Gene	Gene_ID	HGNC Symbol	locus	sample_1	sample_2	value_1	value_2	log2(fold_change)	test_stat	p_value	q_value	significant
CUFF.77969	CUFF.77969	LncRNA	novel transcript	ENSG00000233611	novel transcript, antisense to ASB18 and GBX2	chr2:236192806-236217315	q1	q2	0.809179	11.3803	3.81393	4.52547	0.0002	0.0366362	yes
		Protein coding	ankyrin repeat and SOCS box containing 18	ENSG00000182177	ASB18
		SnRNA	RNA, U1 small nuclear 31, pseudogene	ENSG00000200745	RNU1-31P
CUFF.77976	CUFF.77976	LncRNA	ankyrin repeat and SOCS box containing 18	ENST00000415226.1	Nil	chr2:236223754-236227324	q1	q2	0.555653	6.33057	3.51008	4.41493	0.0002	0.0366362	yes
		Protein coding	ankyrin repeat and SOCS box containing 18	ENSG00000182177	ASB18
CUFF.93840	CUFF.93840	Nil		Nil	Nil	chr3:145514304-145518360	q1	q2	0.482781	6.7098	3.79683	4.77908	0.00015	0.0357995	yes
CUFF.93843	CUFF.93843	Nil		Nil	Nil	chr3:145521315-145523478	q1	q2	0.407423	6.16632	3.91981	4.94001	0.00025	0.0455431	yes
CUFF.96215	CUFF.96215	Protein coding	apolipoprotein D	ENSG00000189058	APOD	chr3:195568192-195584008	q1	q2	49.4102	452.283	3.19435	4.45944	5e-05	0.0156107	yes
CUFF.104039	CUFF.104039	Nil		Nil	Nil	chr4:173695371-173696984	q1	q2	0.493201	11.3505	4.52444	5.69735	0.0002	0.0366362	yes
CUFF.99012	CUFF.99012	LncRNA	novel transcript	ENSG00000287999	Nil	chr4:52398874-52400929	q1	q2	0.431716	6.20851	3.84609	4.82597	0.00025	0.0455431	yes
CUFF.107307	CUFF.107307	Protein coding	thrombospondin 4	ENSG00000113296	thrombospondin 4	chr5:79991329-80083266	q1	q2	13.779	107.17	2.95935	4.20586	5e-05	0.0156107	yes
		Processed pseudogene	RBX1 pseudogene 2	ENSG00000251050	RBX1 pseudogene 2
CUFF.132683	CUFF.132683	Protein coding	peroxidasin like	ENSG00000147485	PXDNL	chr8:51760978-51780783	q1	q2	2.51658	14.342	2.51071	3.84888	0.00015	0.0357995	yes
CUFF.148841	CUFF.148841	Protein coding	eukaryotic translation initiation factor 1A Y-linked	ENSG00000198692	EIF1AY	chrY:20575803-20592997	q1	q2	1.31568	131.569	6.64387	8.78988	5e-05	0.0156107	yes
test_id	test_id	Gene Type	Gene	ID	HGNC Symbol	locus	sample_1	sample_2	value_1	value_2	log2(fold_change)	test_stat	p_value	q_value	significant
CUFF.1802	CUFF.1802	LncRNA	novel transcript, antisense to LAPTM5	ENSG00000287510	Nil	chr1:30732468-30757781	q1	q2	51.3752	4.93049	-3.38127	-4.62494	0.0002	0.0366362	yes
		Protein coding; processed transcript	lysosomal protein transmembrane 5	ENSG00000162511	LAPTM5
		miRNA	microRNA 4420	ENSG00000264773	MIR4420
CUFF.3524	CUFF.3524	Processed transcript; transcribed unprocessed pseudogene	cytochrome P450 family 4 subfamily Z member 2, pseudogene	ENSG00000154198	CYP4Z2P	chr1:46846621-46867548	q1	q2	2.0835	0.0977294	-4.41407	-5.60098	5e-05	0.0156107	yes
CUFF.3532	CUFF.3532	Unprocessed pseudogene	cytochrome P450 family 4 subfamily A member 26, pseudogene	ENSG00000259832	CYP4A26P	chr1:46965346-46976289	q1	q2	1.38038	0.0647011	-4.41514	-4.18557	0.00015	0.0357995	yes
CUFF.27965	CUFF.27965	Protein coding	CD163 molecule like 1	ENSG00000177575	CD163	chr12:7471206-7503848	q1	q2	49.4228	3.2513	-3.92609	-5.57443	5e-05	0.0156107	yes
CUFF.57894	CUFF.57894	Protein coding	collagen type I alpha 1 chain	ENSG00000108821	COL1A1	chr17:50184103-50201647	q1	q2	333.794	24.9281	-3.74311	-5.23046	5e-05	0.0156107	yes
CUFF.64130	CUFF.64130	Nonsense mediated decay	IFI30 lysosomal thiol reductase	ENST00000593731.1	IFI30	chr19:18173822-18178119	q1	q2	23.9319	2.36976	-3.33612	-4.17446	0.0002	0.0366362	yes
		Protein coding	IFI30 lysosomal thiol reductase	ENSG00000216490	IFI30
CUFF.75969	CUFF.75969	LncRNA	novel transcript	ENSG00000228073	Nil	chr2:189032596-189179794	q1	q2	42.0702	5.74767	-2.87175	-4.40841	5e-05	0.0156107	yes
		miRNA	microRNA 3129	ENSG00000264725	MIR3129
		Protein coding	collagen type V alpha 2 chain	ENSG00000204262	COL5A2
CUFF.79133	CUFF.79133	Protein coding	chromogranin B	ENSG00000089199	CHGB	chr20:5911433-5925356	q1	q2	3.15428	0.197379	-3.99827	-4.98592	0.00015	0.0357995	yes
CUFF.151260	CUFF.151260	Protein coding	fibroblast growth factor 12	ENSG00000114279	FGF12	chr3:192138001-192141128	q1	q2	20.1328	1.33175	-3.91815	-4.93906	5e-05	0.0156107	yes
CUFF.109517	CUFF.109517	Processed transcript	serum response factor binding protein 1	ENSG00000151304	SRFBP1	chr5:122063196-122078463	q1	q2	22.4364	1.60347	-3.80657	-5.15067	5e-05	0.0156107	yes
		Protein coding; processed transcript; nonsense mediated decay	lysyl oxidase	ENSG00000113083	LOX
CUFF.110366	CUFF.110366	Protein coding; retained intron	fibrillin 2	ENSG00000138829	FBN2	chr5:128488066-128500452	q1	q2	1.12991	0.0971099	-3.54045	-4.41279	0.0002	0.0366362	yes
CUFF.143634	CUFF.143634	Cannot locate region 6_GL000255v2_alt: 1197326 - 1265359 on the current assembly.				chr6_GL000255v2_alt:1197326-1265359	q1	q2	79.5064	3.34522	-4.5709	-6.15495	5e-05	0.0156107	yes
		Nil	Nil	Nil	Nil
CUFF.118699	CUFF.118699	LncRNA	novel transcript	ENSG00000227220	Nil	chr6:131948213-131951571	q1	q2	172.923	23.6177	-2.87219	-4.3306	5e-05	0.0156107	yes
		Protein coding	cellular communication network factor 2	ENSG00000118523	CCN2
CUFF.114972	CUFF.114972	LncRNA	novel transcript	ENSG00000289456	Nil	chr6:35558136-35702738	q1	q2	53.8564	4.25333	-3.66245	-5.05732	5e-05	0.0156107	yes
		LncRNA	novel transcript, antisense to FKBP5	ENSG00000287458	Nil
		Protein coding	FKBP prolyl isomerase 5	ENSG00000096060	FKBP5
		snoRNA	Nil	ENSG00000212579
		miRNA	microRNA 5690	ENSG00000265527	MIR5690
CUFF.115012	CUFF.115012	LncRNA	novel transcript	ENSG00000285888	Nil	chr6:36739812-36802026	q1	q2	2.91026	0.171306	-4.0865	-4.57693	5e-05	0.0156107	yes
		Protein coding; processed transcript; retained intron	copine 5	ENSG00000124772	CPNE5
CUFF.115014	CUFF.115014	Protein coding; processed transcript; retained intron	copine 5	ENSG00000124772	CPNE5	chr6:36808321-36829778	q1	q2	2.47427	0.0775635	-4.99548	-6.52839	5e-05	0.0156107	yes
CUFF.117759	CUFF.117759	Nil	Nil	Nil		chr6:81448824-81467851	q1	q2	1.53464	0.105373	-3.86433	-4.91834	0.00015	0.0357995	yes
CUFF.127040	CUFF.127040	Protein coding	serpin family E member 1	ENSG00000106366	SERPINE1	chr7:101106335-101153219	q1	q2	33.198	2.00831	-4.04704	-4.99531	5e-05	0.0156107	yes
CUFF.139671	CUFF.139671	Processed pseudogene	polymerase (DNA directed), epsilon 2, accessory subunit (POLE2) pseudogene	ENSG00000274295	Nil	chr8:53363358-53434024	q1	q2	3.16322	0.40923	-2.95041	-4.25248	5e-05	0.0156107	yes
		LncRNA	novel transcript	ENSG00000260484	Nil
CUFF.133455	CUFF.133455	LncRNA	novel transcript, antisense to PI15	ENSG00000253706	Nil	chr8:74824544-74853986	q1	q2	3.49269	0.27603	-3.66144	-4.52039	5e-05	0.0156107	yes
		Protein coding	peptidase inhibitor 15	ENSG00000137558	PI15
CUFF.141561	CUFF.141561	LncRNA	deleted in esophageal cancer 1	ENSG00000173077	DELEC1	chr9:115019604-115118574	q1	q2	56.5519	5.84086	-3.27532	-4.39475	5e-05	0.0156107	yes
		Protein coding; processed transcript	tenascin C	ENSG00000041982	TNC
CUFF.148291	CUFF.148291	LncRNA	TSIX transcript, XIST antisense RNA	ENSG00000270641	TSIX	chrX:73820695-73852731	q1	q2	121.458	0.254946	-8.89605	-10.7289	5e-05	0.0156107	yes
		LncRNA	X inactive specific transcript	ENSG00000229807	XIST
		Misc RNA	Nil	ENSG00000278039	Nil
		Misc RNA	Nil	ENSG00000274655	Nil
		Misc RNA	Nil	ENSG00000277577	Nil

## Sheet: Sig_07-23_myo
test_id	gene_id	Gene Type	gene	Gene ID	HGNC Symbol	locus	sample_1	sample_2	value_1	value_2	log2(fold_change)	test_stat	p_value	q_value	significant
CUFF.821	CUFF.821	Protein coding	natriuretic peptide B	ENSG00000120937	NPPB-201	chr1:11857468-11858928	q1	q2	2.04112	238.742	6.86995	10.5649	5e-05	0.0172461	yes
CUFF.16293	CUFF.16293	Protein coding	ankyrin repeat domain 1	ENSG00000148677	ANKRD1-201	chr10:90909338-90956250	q1	q2	385.073	3590.59	3.22102	4.43432	0.00015	0.0418659	yes
		SnRNA	RNA, U6 small nuclear 740, pseudogene	ENSG00000201604	RNU6-740P-201
CUFF.102618	CUFF.102618	LncRNA	novel transcript	ENSG00000260604		chr6:3903910-3912045	q1	q2	3.73724	27.3162	2.86971	5.34329	5e-05	0.0172461	yes
CUFF.102617	CUFF.102617	Nil	Nil	Nil	Nil	chr6:3897070-3903847	q1	q2	2.77169	20.0568	2.85525	5.08205	5e-05	0.0172461	yes
CUFF.95793	CUFF.95793	Protein coding; retained intron	natriuretic peptide receptor 3		NPR3	chr5:32709898-32828201	q1	q2	7.32706	36.6473	2.3224	4.25023	5e-05	0.0172461	yes
CUFF.112565	CUFF.112565	Protein coding; retained intron; nonsense mediated decay; processed transcript	myosin light chain 7	ENSG00000106631	MYL7	chr7:44138863-44141322	q1	q2	253.606	1215.72	2.26115	4.50916	5e-05	0.0172461	yes
test_id	gene_id	Gene Type	gene	Gene ID	HGNC Symbol	locus	sample_1	sample_2	value_1	value_2	log2(fold_change)	test_stat	p_value	q_value	significant
CUFF.8736	CUFF.8736	protein coding; nonsense mediated decay	myocilin opposite strand	ENSG00000283683	MYOCOS	chr1:171635417-171652729	q1	q2	7.53352	0.848761	-3.14989	-4.28694	0.00015	0.0418659	yes
CUFF.754	CUFF.754	Protein coding; retained intron	phospholipase A2 group IIA	ENSG00000188257	PLA2G2A	chr1:19975431-19979605	q1	q2	62.6312	1.37577	-5.50857	-8.17378	5e-05	0.0172461	yes
CUFF.887	CUFF.887	Protein coding	complement C1q B chain	ENSG00000173369	C1QB	chr1:22653177-22661410	q1	q2	76.0445	2.85485	-4.73536	-6.54904	0.00015	0.0418659	yes
CUFF.16799	CUFF.16799	Protein coding	stearoyl-CoA desaturase	ENSG00000099194	SCD	chr10:100347102-100365054	q1	q2	12.2482	1.32239	-3.21135	-4.92218	0.0001	0.0337551	yes
CUFF.12681	CUFF.12681	Protein coding	mannose receptor C-type 1	ENSG00000260314	MRC1	chr10:17809208-17912414	q1	q2	11.9011	1.73836	-2.77529	-4.63033	5e-05	0.0172461	yes
		miRNA	microRNA 511	ENSG00000207938	MIR511
CUFF.19532	CUFF.19532	LncRNA	IRAG1 antisense RNA 1	ENSG00000177112	IRAG1-AS1	chr11:10554902-10569126	q1	q2	9.49563	0.966782	-3.296	-4.95292	5e-05	0.0172461	yes
CUFF.20062	CUFF.20062	Protein coding; retained intron; nonsense mediated decay	lactate dehydrogenase A	ENSG00000134333	LDHA	chr11:18394569-18408218	q1	q2	205.816	39.4127	-2.38463	-3.97168	0.00015	0.0418659	yes
		LncRNA	novel transcript	ENSG00000256006	Nil
CUFF.18881	CUFF.18881	LncRNA	H19 imprinted maternally expressed transcript	ENSG00000130600	H19	chr11:1995095-1997834	q1	q2	34.9345	3.98759	-3.13106	-4.907	5e-05	0.0172461	yes
		MIR675	microRNA 675	ENSG00000284010	MIR675
CUFF.25951	CUFF.25951	Protein coding	CD163 molecule	ENSG00000177575	CD163	chr12:7471206-7503759	q1	q2	30.5542	1.75599	-4.12102	-6.37348	5e-05	0.0172461	yes
CUFF.38786	CUFF.38786	Protein coding	novel protein	ENSG00000273259	Nil	chr14:94612402-94624049	q1	q2	27.6681	0.434789	-5.99177	-8.9105	5e-05	0.0172461	yes
		Protein coding	serpin family A member 3	ENSG00000196136	SERPINA3
CUFF.39576	CUFF.39576	LncRNA	long intergenic non-protein coding RNA 2248	ENSG00000235160	LINC02248	chr15:26417472-26427418	q1	q2	1.36812	0.0575874	-4.5703	-6.07371	5e-05	0.0172461	yes
CUFF.44326	CUFF.44326	Nil	Nil	Nil	Nil	chr16:3152902-3153213	q1	q2	163.567	7.81243	-4.38797	-5.78021	5e-05	0.0172461	yes
CUFF.58052	CUFF.58052	Protein coding	Fc fragment of IgG binding protein	ENSG00000275395	FCGBP	chr19:39863322-39902554	q1	q2	4.13544	0.174721	-4.56492	-6.33331	0.00015	0.0418659	yes
CUFF.56287	CUFF.56287	LncRNA	novel transcript, sense intronic C3	ENSG00000276980	Nil	chr19:6677863-6720637	q1	q2	67.5043	4.00717	-4.07432	-7.34922	5e-05	0.0172461	yes
CUFF.60688	CUFF.60688	Protein coding	complement C3	ENSG00000125730	C3	chr2:36696703-36814313	q1	q2	10.953	0.448789	-4.60915	-5.78635	0.00015	0.0418659	yes
CUFF.70665	CUFF.70665	Protein coding	sialic acid binding Ig like lectin 1	ENSG00000088827	SIGLEC1	chr20:3686972-3712568	q1	q2	5.08078	0.30478	-4.05921	-5.14041	0.0001	0.0337551	yes
CUFF.86903	CUFF.86903	Protein coding	apolipoprotein D	ENSG00000189058	APOD	chr3:195567707-195584155	q1	q2	484.344	67.883	-2.83491	-4.79108	5e-05	0.0172461	yes
CUFF.94379	CUFF.94379	LncRNA	long intergenic non-protein coding RNA 2500	ENSG00000249460	LINC02500	chr4:181257729-181265122	q1	q2	4.95438	0.185355	-4.74034	-6.24113	0.0001	0.0337551	yes
CUFF.89656	CUFF.89656	Protein coding	novel FIP1L1-PDGFRA fusion protein	ENSG00000282278	Nil	chr4:54229056-54298242	q1	q2	17.0147	2.61264	-2.7032	-4.69846	5e-05	0.0172461	yes
		Protein coding; retained intron; nonsense mediated decay	platelet derived growth factor receptor alpha	ENSG00000134853	PDGFRA
CUFF.91560	CUFF.91560	Protein coding; retained intron	alcohol dehydrogenase 1B (class I), beta polypeptide	ENSG00000196616	ADH1B	chr4:99304318-99321707	q1	q2	25.3131	2.20726	-3.51955	-5.75093	5e-05	0.0172461	yes
CUFF.99627	CUFF.99627	LncRNA	long intergenic non-protein coding RNA 2208	ENSG00000250891	LINC02208	chr5:118438921-118474421	q1	q2	2.81242	0.427938	-2.71634	-4.67413	5e-05	0.0172461	yes
CUFF.96222	CUFF.96222	Protein coding; retained intron	complement C7	ENSG00000112936	C7	chr5:40909439-41019998	q1	q2	236.506	22.576	-3.38901	-6.28362	5e-05	0.0172461	yes
CUFF.104383	CUFF.104383	Protein coding; retained intron	copine 5	ENSG00000124772	CPNE5	chr6:36740773-36851170	q1	q2	25.8564	0.853091	-4.92168	-5.89355	5e-05	0.0172461	yes
		LncRNA	novel transcript	ENSG00000287891	Nil
CUFF.103050	CUFF.103050	Protein coding	coagulation factor XIII A chain	ENSG00000124491	F13A1	chr6:6144187-6320650	q1	q2	62.6442	2.63923	-4.56899	-7.48495	5e-05	0.0172461	yes
		miRNA	microRNA 5683	ENSG00000283616	MIR5683
		miRNA	microRNA 7853	ENSG00000263572	MIR7853
CUFF.117480	CUFF.117480	Protein coding; retained intron; nonsense mediated decay; processed transcript	family with sequence similarity 180 member A	ENSG00000189320	FAM180A	chr7:135694230-135748863	q1	q2	11.199	2.22506	-2.33146	-4.0366	0.0001	0.0337551	yes
		Protein coding; retained intron; nonsense mediated decay	solute carrier family 13 member 4	ENSG00000164707	SLC13A4
		LncRNA	novel transcript, antisense to SLC13A4	ENSG00000273219	Nil
CUFF.122841	CUFF.122841	LncRNA	HAS2 antisense RNA 1	ENSG00000248690	HAS2-AS1	chr8:121611816-121641489	q1	q2	2.36402	0.165398	-3.83723	-5.12721	0.00015	0.0418659	yes
		Protein coding	hyaluronan synthase 2	ENSG00000170961	HAS2
CUFF.123762	CUFF.123762	TEC	TEC	ENSG00000279605	Nil	chr8:143579727-143589040	q1	q2	72.7783	0.78975	-6.52597	-9.29998	5e-05	0.0172461	yes
		LncRNA	novel transcript	ENSG00000254741	Nil
		Protein coding; nonsense mediated decay; retained intron	eukaryotic translation elongation factor 1 delta	ENSG00000104529	EEF1D
CUFF.121914	CUFF.121914	LncRNA	novel transcript	ENSG00000253369	Nil	chr8:53383932-53469502	q1	q2	5.12556	1.13325	-2.17724	-4.07255	0.0001	0.0337551	yes
		Processed pseudogene	polymerase (DNA directed), epsilon 2, accessory subunit (POLE2) pseudogene	ENSG00000274295	Nil

## Sheet: Sig_29-31_myo
test_id	gene_id	Gene Type	gene	Gene ID	HGNC Symbol	locus	sample_1	sample_2	value_1	value_2	log2(fold_change)	test_stat	p_value	q_value	significant
CUFF.398	CUFF.398	nonsense mediated decay; retained intron	chloride voltage-gated channel 6	ENSG00000011021	CLCN6	chr1:11845280-11847831	q1	q2	1.77286	552.66	8.28417	11.6236	5e-05	0.0160169	yes
		miscRNA	Nil	ENSG00000278852	Nil
		miscRNA	Nil	ENSG00000275915	Nil
		Protein coding	natriuretic peptide A	ENSG00000175206	NPPA
CUFF.7456	CUFF.7456	LncRNA	FLG antisense RNA 1	ENSG00000237975	FLG-AS1	chr1:152349020-152350735	q1	q2	0.532739	11.3634	4.41483	6.03686	5e-05	0.0160169	yes
		Protein coding	filaggrin family member 2	ENSG00000143520	FLG2
CUFF.7539	CUFF.7539	Protein coding; processed transcript; retained intron; nonsense mediated decay	nucleoporin 210 like	ENSG00000143552	NUP210L	chr1:154110026-154192090	q1	q2	17.5805	187.613	3.41571	4.72967	5e-05	0.0160169	yes
		miscRNA	RNA, 7SL, cytoplasmic 431, pseudogene	ENSG00000264384	RN7SL431P
CUFF.7831	CUFF.7831	Protein coding	nestin	ENSG00000132688	NES	chr1:156668764-156677391	q1	q2	27.8823	189.821	2.76722	4.46143	0.00015	0.0435233	yes
CUFF.9788	CUFF.9788	protein coding; processed transcript	fibromodulin	ENSG00000122176	FMOD	chr1:203340629-203351191	q1	q2	2.41517	21.6183	3.16206	4.95602	5e-05	0.0160169	yes
CUFF.3505	CUFF.3505	LncRNA	novel transcript, antisense to DHCR24	ENSG00000287724	Nil	chr1:54849634-54887228	q1	q2	1.026	7.90812	2.94631	4.43184	0.0001	0.0294633	yes
		LncRNA	novel transcript	ENSG00000242396	Nil
		protein coding; processed transcript; nonsense mediated decay	24-dehydrocholesterol reductase	ENSG00000116133	DHCR24
CUFF.5148	CUFF.5148	LncRNA	novel transcript	ENSG00000223653	Nil	chr1:85318484-85394427	q1	q2	2.22874	19.9088	3.1591	4.66375	5e-05	0.0160169	yes
		Protein coding	dimethylarginine dimethylaminohydrolase 1	ENSG00000153904	DDAH1
CUFF.11958	CUFF.11958	LncRNA	long intergenic non-protein coding RNA 702	ENSG00000233117	LINC00702	chr10:4201149-4243777	q1	q2	2.78914	26.9403	3.27187	4.59641	5e-05	0.0160169	yes
CUFF.16121	CUFF.16121	LncRNA	novel transcript	ENSG00000289512	Nil	chr10:90965686-90990723	q1	q2	3.35548	26.7412	2.99447	4.94921	5e-05	0.0160169	yes
CUFF.16018	CUFF.16018	Protein coding; processed transcript; retained intron; nonsense mediated decay;	phospholipase C epsilon 1	ENSG00000138193	PLCE1	chr10:93993448-94325505	q1	q2	2.95711	16.9498	2.519	4.02627	5e-05	0.0160169	yes
		Processed pseudogene	histone deacetylase 1 pseudogene 1	ENSG00000234724	HDAC1P1
		SnRNA	RNA, U6 small nuclear 657, pseudogene	ENSG00000206631	RNU6-657P
		LncRNA	PLCE1 antisense RNA 2	ENSG00000232913	PLCE1-AS2
		LncRNA	novel transcript	ENSG00000228553	Nil
CUFF.31129	CUFF.31129	Protein coding	periostin	ENSG00000133110	POSTN	chr13:37562586-37598796	q1	q2	14.2145	108.434	2.93139	4.74602	5e-05	0.0160169	yes
CUFF.36192	CUFF.36192	protein coding; processed transcript	heat shock protein family A (Hsp70) member 2	ENSG00000126803	HSPA2	chr14:64540749-64543232	q1	q2	3.97019	43.432	3.45148	5.52357	5e-05	0.0160169	yes
CUFF.37085	CUFF.37085	LncRNA	novel transcript, antisense to LTBP2	ENSG00000258425	Nil	chr14:74493759-74612489	q1	q2	3.201	24.3223	2.92568	4.24592	0.0001	0.0294633	yes
		Protein coding; retained intron	iron-sulfur cluster assembly 2	ENSG00000165898	ISCA2
		Protein coding; retained intron; nonsense mediated decay; processed transcript	NPC intracellular cholesterol transporter 2	ENSG00000119655	NPC2
CUFF.37973	CUFF.37973	Protein coding	chromosome 14 open reading frame 132	ENSG00000227051	C14orf132	chr14:96087318-96091752	q1	q2	0.415158	4.88157	3.55561	5.0664	5e-05	0.0160169	yes
CUFF.39142	CUFF.39142	LncRNA	novel transcript	ENSG00000259639	Nil	chr15:36161235-36167307	q1	q2	0.998463	9.62958	3.26969	4.97823	5e-05	0.0160169	yes
CUFF.50503	CUFF.50503	LncRNA	novel transcript	ENSG00000249406	Nil	chr17:50184099-50201621	q1	q2	6.54383	38.578	2.55957	4.30389	5e-05	0.0160169	yes
		Protein coding; retained intron	collagen type I alpha 1 chain	ENSG00000108821	COL1A1
CUFF.65896	CUFF.65896	Protein coding; retained intron	nebulin	ENSG00000183091	NEB	chr2:151666386-151738905	q1	q2	0.790373	7.4577	3.23812	4.52185	5e-05	0.0160169	yes
CUFF.69415	CUFF.69415	Protein coding; retained intron	serpin family E member 2	ENSG00000135919	SERPINE2	chr2:223975162-224039277	q1	q2	4.91932	43.2767	3.13706	4.09714	0.0001	0.0294633	yes
CUFF.74174	CUFF.74174	protein coding; processed transcript	MAP3K7 C-terminal like	ENSG00000156265	MAP3K7CL	chr21:29174104-29175888	q1	q2	0.555001	20.82	5.22934	7.33702	5e-05	0.0160169	yes
CUFF.82055	CUFF.82055	miscRNA	Y RNA	ENSG00000201339	Y_RNA	chr3:93872994-93974066	q1	q2	12.8766	65.9514	2.35665	3.97435	5e-05	0.0160169	yes
		Protein coding; processed transcript; nonsense mediated decay; retained intron	protein S	ENSG00000184500	PROS1
CUFF.89002	CUFF.89002	protein coding; processed transcript	RAS like family 11 member B	ENSG00000128045	RASL11B	chr4:52862471-52866823	q1	q2	1.01962	10.5597	3.37247	4.78965	5e-05	0.0160169	yes
		LncRNA	long intergenic non-protein coding RNA 1618	ENSG00000250302	LINC01618
CUFF.90457	CUFF.90457	LncRNA	SNCA antisense RNA 1	ENSG00000247775	SNCA-AS1	chr4:89725037-89837186	q1	q2	1.70893	11.4617	2.74566	4.05947	0.00015	0.0435233	yes
		LncRNA	novel transcript	ENSG00000251095	Nil
		LncRNA	novel transcript, antisense to SNCA	ENSG00000274238	Nil
		LncRNA	novel transcript, antisense to SNCA	ENSG00000277695	Nil
		LncRNA	novel transcript, antisense to SNCA	ENSG00000276542	Nil
		protein coding; processed transcript	synuclein alpha	ENSG00000145335	SNCA
CUFF.97095	CUFF.97095	SnRNA	RNA, U6 small nuclear 448, pseudogene	ENSG00000252861	RNU6-448P	chr5:83940464-84384866	q1	q2	2.4165	15.919	2.71976	4.40443	5e-05	0.0160169	yes
CUFF.128922	CUFF.128922	LncRNA	novel transcript	ENSG00000287903	Nil	chr6_GL000252v2_alt:2528193-2529865	q1	q2	5.11381	72.2096	3.81972	5.54969	5e-05	0.0160169	yes
CUFF.101715	CUFF.101715	Nil	Nil	Nil	Nil	chr6:3896548-3903738	q1	q2	2.72213	23.3009	3.09758	5.17597	5e-05	0.0160169	yes
CUFF.101716	CUFF.101716	LncRNA	novel transcript	ENSG00000260604	Nil	chr6:3904007-3912059	q1	q2	3.73418	33.7978	3.17807	5.32903	5e-05	0.0160169	yes
CUFF.111130	CUFF.111130	Protein coding	ependymin related 1	ENSG00000086289	EPDR1	chr7:37906641-37916844	q1	q2	0.843115	13.09	3.95659	5.65648	5e-05	0.0160169	yes
CUFF.111475	CUFF.111475	Protein coding; retained intron	secreted frizzled related protein 4	ENSG00000106483	SFRP4	chr7:44104338-44114568	q1	q2	3.71859	28.5471	2.94052	4.83291	5e-05	0.0160169	yes
test_id	gene_id	Gene Type	gene	Gene ID	HGNC Symbol	locus	sample_1	sample_2	value_1	value_2	log2(fold_change)	test_stat	p_value	q_value	significant
CUFF.24236	CUFF.24236	Protein coding	GRAM domain containing 1B	ENSG00000023171	GRAMD1B	chr11:123362783-123433143	q1	q2	3.91099	0.529314	-2.88534	-4.86184	5e-05	0.0160169	yes
		miRNA	microRNA 4493	ENSG00000265357	MIR4493
CUFF.21814	CUFF.21814	Processed pseudogene	ribosomal protein S28 pseudogene 7	ENSG00000227097	RPS28P7	chr11:82689535-82689940	q1	q2	155.8	15.1587	-3.36148	-4.89819	5e-05	0.0160169	yes
		LncRNA	MIR4300 host gene	ENSG00000245832	MIR4300HG
CUFF.27395	CUFF.27395	LncRNA	novel transcript	ENSG00000258231	Nil	chr12:58666708-58756439	q1	q2	2.27248	0.175328	-3.69614	-6.0838	5e-05	0.0160169	yes
		LncRNA	long intergenic non-protein coding RNA 2388	ENSG00000257259	LINC02388
CUFF.27394	CUFF.27394	LncRNA	novel transcript	ENSG00000258231	Nil	chr12:58756562-58776653	q1	q2	2.86274	0.226395	-3.66049	-5.58603	5e-05	0.0160169	yes
		LncRNA	long intergenic non-protein coding RNA 2388	ENSG00000257259	LINC02388
CUFF.53627	CUFF.53627	LncRNA	AQP4 antisense RNA 1	ENSG00000260372	AQP4-AS1	chr18:26995409-27024800	q1	q2	0.743015	0.0405236	-4.19656	-5.9117	5e-05	0.0160169	yes
		protein coding	carbohydrate sulfotransferase 9	ENSG00000154080	CHST9
CUFF.56017	CUFF.56017	LncRNA	novel transcript, sense intronic C3	ENSG00000276980	Nil	chr19:6677857-6720638	q1	q2	15.2465	1.74413	-3.1279	-4.85956	5e-05	0.0160169	yes
		Protein coding; retained intron; processed transcript	complement C3	ENSG00000125730	C3
CUFF.60794	CUFF.60794	protein coding; processed transcript; retained intron	TOG array regulator of axonemal microtubules 2	ENSG00000189350	TOGARAM2	chr2:29024512-29052539	q1	q2	3.20861	0.161205	-4.31498	-6.04041	5e-05	0.0160169	yes
CUFF.82689	CUFF.82689	miscRNA	RNA, 7SL, cytoplasmic 815, pseudogene	ENSG00000243359	RN7SL815P	chr3:115802299-116051311	q1	q2	3.5429	0.312161	-3.50457	-4.75657	5e-05	0.0160169	yes
		protein coding; processed transcript	limbic system associated membrane protein	ENSG00000185565	LSAMP
CUFF.84760	CUFF.84760	LncRNA	long intergenic non-protein coding RNA 881	ENSG00000241135	LINC00881	chr3:157089694-157108897	q1	q2	6.35921	0.266639	-4.57589	-6.99028	5e-05	0.0160169	yes
		LncRNA	long intergenic non-protein coding RNA 880	ENSG00000243629	LINC00880
CUFF.136341	CUFF.136341	LncRNA	FGF12 antisense RNA 1	ENSG00000231383	FGF12-AS1	chr3:192158691-192335720	q1	q2	4.97561	0.313759	-3.98715	-6.42075	5e-05	0.0160169	yes
		protein coding; processed transcript	fibroblast growth factor 12	ENSG00000114279	FGF12
CUFF.136342	CUFF.136342	LncRNA	FGF12 antisense RNA 2	ENSG00000230126	FGF12-AS2	chr3:192512860-192727554	q1	q2	22.9106	0.6458	-5.14879	-6.71136	5e-05	0.0160169	yes
		LncRNA	FGF12 antisense RNA 3	ENSG00000226709	FGF12-AS3
		LncRNA	novel transcript, antisense to FGF12	ENSG00000289165	Nil
		snoRNA	Nil	ENSG00000238902	Nil
		protein coding; processed transcript	fibroblast growth factor 12	ENSG00000114279	FGF12
CUFF.87511	CUFF.87511	snRNA	RNA, U6 small nuclear 578, pseudogene	ENSG00000212282	RNU6-578P	chr4:12268461-12343809	q1	q2	1.59764	0.214713	-2.89546	-4.7771	5e-05	0.0160169	yes
CUFF.87510	CUFF.87510	Nil	Nil	Nil	Nil	chr4:12346900-12386179	q1	q2	1.92034	0.239649	-3.00236	-4.80687	5e-05	0.0160169	yes
CUFF.87512	CUFF.87512	Nil	Nil	Nil	Nil	chr4:12386651-12540497	q1	q2	2.06795	0.267762	-2.94918	-4.46223	5e-05	0.0160169	yes
CUFF.88807	CUFF.88807	Processed pseudogene	ribosomal protein L15 (RPL15) pseudogene	ENSG00000242262	Nil	chr4:47622214-47710359	q1	q2	2.55444	0.185974	-3.77983	-6.19202	5e-05	0.0160169	yes
		protein coding; processed transcript; retained intron	corin, serine peptidase	ENSG00000145244	CORIN
		miRNA	microRNA 8053	ENSG00000277388	MIR8053
CUFF.90852	CUFF.90852	Protein coding; retained intron	dual adaptor of phosphotyrosine and 3-phosphoinositides 1	ENSG00000277388	DAPP1	chr4:99759324-99822391	q1	q2	1.67247	0.28179	-2.56928	-4.16196	0.0001	0.0294633	yes
CUFF.99316	CUFF.99316	LncRNA	long intergenic non-protein coding RNA 2147	ENSG00000249797	LINC02147	chr5:117920203-118045870	q1	q2	3.40383	0.371714	-3.19489	-5.07257	5e-05	0.0160169	yes
		LncRNA	long intergenic non-protein coding RNA 2208	ENSG00000250891	LINC02208
CUFF.99287	CUFF.99287	LncRNA	long intergenic non-protein coding RNA 2208	ENSG00000250891	LINC02208	chr5:118319014-118432928	q1	q2	5.79966	0.293863	-4.30275	-6.96137	5e-05	0.0160169	yes
CUFF.100320	CUFF.100320	LncRNA	novel transcript, antisense to NMUR2	ENSG00000286749	Nil	chr5:152701101-152715079	q1	q2	1.54247	0.104169	-3.88824	-4.87052	0.0001	0.0294633	yes
		LncRNA	long intergenic non-protein coding RNA 1470	ENSG00000249484	LINC01470
CUFF.128952	CUFF.128952	LncRNA	long intergenic non-protein coding RNA 2521	ENSG00000228718	LINC02521	chr6_GL000254v2_alt:2611471-2699150	q1	q2	64.8974	11.2859	-2.52364	-4.02858	0.00015	0.0435233	yes
		LncRNA	long intergenic non-protein coding RNA 1600	ENSG00000164385	LINC01600
		Protein coding	myosin light chain kinase family member 4	ENSG00000145949	MYLK4
CUFF.102184	CUFF.102184	Protein coding; retained intron	phosphatase and actin regulator 1	ENSG00000112137	PHACTR1	chr6:13064635-13107924	q1	q2	7.67126	1.1415	-2.74853	-4.64053	5e-05	0.0160169	yes
CUFF.102185	CUFF.102185	Protein coding; retained intron	phosphatase and actin regulator 1	ENSG00000112137	PHACTR1	chr6:13109485-13154299	q1	q2	4.36716	0.735671	-2.56956	-4.31436	5e-05	0.0160169	yes
CUFF.103298	CUFF.103298	LncRNA	novel transcript	ENSG00000287891	Nil	chr6:36746365-36850115	q1	q2	5.55355	0.344295	-4.01169	-6.38738	5e-05	0.0160169	yes
		protein coding; processed transcript; retained intron	copine 5	ENSG00000124772	CPNE5
CUFF.121480	CUFF.121480	LncRNA	long intergenic non-protein coding RNA 1151	ENSG00000253819	LINC01151	chr8:122492397-122566419	q1	q2	1.14977	0.0740284	-3.95713	-5.31542	5e-05	0.0160169	yes

## Sheet: Sig_Pca_17-18
test_id	gene_id	Gene Type	gene	Gene ID	HGNC Symbol	locus	sample_1	sample_2	status	value_1	value_2	log2(fold_change)	test_stat	p_value	q_value	significant
CUFF.63672	CUFF.63672	Protein coding	C1QTNF3-AMACR readthrough (NMD candidate)	ENSG00000273294	C1QTNF3-AMACR	chr5:33988289-33989423	q1	q2	OK	8.20103	2345.27	8.15973	8.18434	5e-05	0.0150291	yes
		Protein coding; processed transcript; nonsense mediated decay	alpha-methylacyl-CoA racemase	ENSG00000242110	AMACR
CUFF.50478	CUFF.50478	Protein coding; processed transcript	trefoil factor 3	ENSG00000160180	TFF3	chr21:42312052-42315612	q1	q2	OK	9.18112	2599.88	8.14556	7.72613	5e-05	0.0150291	yes
CUFF.63668	CUFF.63668	Protein coding; nonsense mediated decay	C1QTNF3-AMACR readthrough (NMD candidate)	ENSG00000273294	C1QTNF3-AMACR	chr5:33987056-33987613	q1	q2	OK	13.573	1800.72	7.05169	6.77772	0.00035	0.0458833	yes
CUFF.51119	CUFF.51119	LncRNA	prostate cancer associated transcript 14	ENSG00000280623	PCAT14	chr22:23546809-23547715	q1	q2	OK	8.75544	1026.06	6.87273	6.72923	5e-05	0.0150291	yes
CUFF.12727	CUFF.12727	LncRNA	long intergenic non-protein coding RNA 2726	ENSG00000255193	LINC02726	chr11:23734920-23735382	q1	q2	OK	9.66401	956.695	6.62929	6.60994	0.0003	0.0394514	yes
CUFF.59069	CUFF.59069	LncRNA	novel transcript, antisense to SPON2	ENSG00000273179	Nil	chr4:1166935-1172710	q1	q2	OK	11.9531	880.923	6.20356	6.13538	5e-05	0.0150291	yes
		Protein coding; retained intron	spondin 2	ENSG00000159674	SPON2
CUFF.19301	CUFF.19301	Protein coding; processed transcript	myosin binding protein C1	ENSG00000196091	MYBPC1	chr12:101678119-101685773	q1	q2	OK	7.38782	324.443	5.45667	5.28498	0.0002	0.0312293	yes
CUFF.50819	CUFF.50819	LncRNA	prostate enriched lncRNA	ENSG00000225255	PSLNR	chr22:15749348-15751023	q1	q2	OK	3.68636	150.861	5.35488	4.9493	0.0003	0.0394514	yes
		Processed pseudogene	GRAM domain containing 4 pseudogene 2	ENSG00000235992	GRAMD4P2
CUFF.14274	CUFF.14274	protein coding	aldehyde dehydrogenase 3 family member B2	ENSG00000132746	ALDH3B2	chr11:67662155-67663161	q1	q2	OK	8.63866	327.412	5.24415	5.14263	0.00015	0.0308666	yes
CUFF.31076	CUFF.31076	LncRNA	novel transcript, antisense to MON1B &amp; SYCE1L	ENSG00000261063	Nil	chr16:77201876-77202399	q1	q2	OK	27.3144	963.22	5.14013	5.08625	0.0001	0.0230584	yes
		Protein coding	synaptonemal complex central element protein 1 like	ENSG00000205078	SYCE1L
		Protein coding	MON1 homolog B, secretory trafficking associated	ENSG00000103111	MON1B
CUFF.22398	CUFF.22398	Transcribed processed pseudogene	double homeobox A pseudogene 9	ENSG00000225210	DUXAP9	chr14:19100730-19101534	q1	q2	OK	4.54068	122.678	4.75583	4.60743	0.0003	0.0394514	yes
CUFF.21803	CUFF.21803	Protein coding; nonsense mediated decay; retained intron	ATP binding cassette subfamily C member 4	ENSG00000125257	ABCC4	chr13:95279848-95280687	q1	q2	OK	4.8316	117.604	4.6053	4.47807	0.00035	0.0458833	yes
CUFF.22381	CUFF.22381	Nil	Nil	Nil	Nil	chr14:19396986-19400058	q1	q2	OK	12.9829	275.007	4.40478	4.61885	5e-05	0.0150291	yes
CUFF.19865	CUFF.19865	Protein coding	calcium/calmodulin dependent protein kinase kinase 2	ENSG00000110931	CAMKK2	chr12:121237690-121239074	q1	q2	OK	39.025	755.101	4.2742	4.50363	0.0003	0.0394514	yes
test_id	gene_id	Gene Type	gene	Gene ID	HGNC Symbol	locus	sample_1	sample_2	status	value_1	value_2	log2(fold_change)	test_stat	p_value	q_value	significant
CUFF.15848	CUFF.15848	Protein coding	V-set and immunoglobulin domain containing 2	ENSG00000019102	VSIG2	chr11:124747473-124752252	q1	q2	OK	200.142	3.00486	-6.05758	-5.8311	0.0003	0.0394514	yes
CUFF.54188	CUFF.54188	Protein coding; processed transcript; retained intron	lactotransferrin	ENSG00000012223	LTF	chr3:46436101-46455444	q1	q2	OK	160.507	1.88818	-6.4095	-6.38553	0.0003	0.0394514	yes

## Sheet: Sig_Pca_29-30
test_id	gene_id	Gene Type	gene	Gene ID	HGNC Symbol	locus	sample_1	sample_2	status	value_1	value_2	log2(fold_change)	test_stat	p_value	q_value	significant
CUFF.54146	CUFF.54146	Protein coding; processed transcript; retained intron	ETS transcription factor ERG	ENSG00000157554	ERG	chr21:38435770-38436993	q1	q2	OK	1.10375	45.9872	5.38074	7.6301	5e-05	0.0238731	yes
CUFF.67859	CUFF.67859	Processed pseudogene	fumarate hydratase (FH) pseudogene	ENSG00000250767	Nil	chr5:33986989-34005900	q1	q2	OK	6.34964	250.828	5.30388	8.81993	5e-05	0.0238731	yes
		Protein coding; nonsense mediated decay; processed transcript	alpha-methylacyl-CoA racemase	ENSG00000242110	AMACR
CUFF.54745	CUFF.54745	Protein coding; retained intron; processed transcript	thioredoxin reductase 2	ENSG00000184470	TXNRD2	chr22:19938693-19940969	q1	q2	OK	2.38375	73.6593	4.94956	6.76252	5e-05	0.0238731	yes
CUFF.20418	CUFF.20418	Protein coding	acyl-CoA synthetase short chain family member 3	ENSG00000111058	ACSS3	chr12:81258658-81259299	q1	q2	OK	2.39167	66.9988	4.80805	6.64479	5e-05	0.0238731	yes
		Protein coding; nonsense mediated decay; processed transcript	PTPRF interacting protein alpha 2	ENSG00000139220	PPFIA2
CUFF.66187	CUFF.66187	Protein coding	copine 4	ENSG00000196353	CPNE4	chr3:132109534-132111432	q1	q2	OK	1.91903	42.875	4.48169	6.23204	5e-05	0.0238731	yes
CUFF.54902	CUFF.54902	LncRNA	prostate cancer associated transcript 14	ENSG00000280623	PCAT14	chr22:23543191-23547759	q1	q2	OK	4.44183	96.2342	4.43732	5.21667	5e-05	0.0238731	yes
CUFF.38055	CUFF.38055	LncRNA	RNF157 antisense RNA 1	ENSG00000267128	RNF157-AS1	chr17:76142474-76143810	q1	q2	OK	1.94072	39.7785	4.35733	6.08273	5e-05	0.0238731	yes
		protein coding; processed transcript	ring finger protein 157	ENSG00000141576	RNF157
CUFF.66176	CUFF.66176	Protein coding	copine 4	ENSG00000196353	CPNE4	chr3:132047796-132049278	q1	q2	OK	2.07521	38.3415	4.20758	5.92202	5e-05	0.0238731	yes
CUFF.66186	CUFF.66186	Protein coding	copine 4	ENSG00000196353	CPNE4	chr3:132104225-132107485	q1	q2	OK	2.67981	47.7252	4.15455	6.27491	5e-05	0.0238731	yes
CUFF.66183	CUFF.66183	Protein coding	copine 4	ENSG00000196353	CPNE4	chr3:132081245-132082902	q1	q2	OK	1.51703	26.1046	4.10498	5.71244	5e-05	0.0238731	yes
CUFF.66180	CUFF.66180	Protein coding	copine 4	ENSG00000196353	CPNE4	chr3:132059303-132060699	q1	q2	OK	2.41195	37.7569	3.96847	5.54962	0.0001	0.0459963	yes
CUFF.66203	CUFF.66203	Protein coding	copine 4	ENSG00000196353	CPNE4	chr3:132226175-132227835	q1	q2	OK	2.05741	31.2435	3.92466	5.47695	5e-05	0.0238731	yes
CUFF.84131	CUFF.84131	Protein coding	cysteine rich secretory protein LCCL domain containing 1	ENSG00000121005	CRISPLD1	chr8:75033405-75034555	q1	q2	OK	5.93696	86.0016	3.85657	5.59343	5e-05	0.0238731	yes
CUFF.54746	CUFF.54746	Protein coding	catechol-O-methyltransferase	ENSG00000093010	COMT	chr22:19942482-19946011	q1	q2	OK	4.13127	59.2154	3.84132	5.74688	5e-05	0.0238731	yes
CUFF.10585	CUFF.10585	Protein coding; nonsense mediated decay; processed transcript	early growth response 2	ENSG00000122877	EGR2	chr10:62813760-62816343	q1	q2	OK	1.19587	15.344	3.68155	4.87787	5e-05	0.0238731	yes
		LncRNA	novel transcript	ENSG00000289487	Nil
CUFF.62805	CUFF.62805	Protein coding	complexin 1	ENSG00000168993	CPLX1	chr4:795873-796639	q1	q2	OK	2.58094	33.0769	3.67985	4.87736	5e-05	0.0238731	yes
CUFF.66163	CUFF.66163	Protein coding	copine 4	ENSG00000196353	CPNE4	chr3:131978558-131981925	q1	q2	OK	11.1319	139.304	3.64546	6.4593	5e-05	0.0238731	yes
CUFF.70615	CUFF.70615	LncRNA	novel transcript	ENSG00000250167	Nil	chr5:135570791-135578981	q1	q2	OK	9.7583	111.788	3.51799	5.55104	5e-05	0.0238731	yes
		Protein coding	C-X-C motif chemokine ligand 14	ENSG00000145824	CXCL14
CUFF.2718	CUFF.2718	LncRNA	EPS15 antisense RNA 1	ENSG00000227070	EPS15-AS1	chr1:51527735-51528847	q1	q2	OK	1.29796	14.5297	3.48469	4.58342	5e-05	0.0238731	yes
CUFF.42961	CUFF.42961	TEC	Nil	ENSG00000280087	Nil	chr19:44914192-44919346	q1	q2	OK	90.2266	965.033	3.41895	6.23989	5e-05	0.0238731	yes
		Protein coding; nonsense mediated decay	apolipoprotein C1	ENSG00000130208	APOC1
CUFF.711	CUFF.711	Protein coding	steroid receptor associated and regulated protein	ENSG00000183888	SRARP	chr1:16004169-16006697	q1	q2	OK	4.81123	51.1133	3.40922	4.76415	5e-05	0.0238731	yes
		LncRNA	novel transcript	ENSG00000233078	Nil
CUFF.11273	CUFF.11273	Protein coding	surfactant protein A2	ENSG00000185303	SFTPA2	chr10:79555919-79560411	q1	q2	OK	17.0996	176.784	3.36996	5.8976	5e-05	0.0238731	yes
CUFF.66161	CUFF.66161	Protein coding	copine 4	ENSG00000196353	CPNE4	chr3:131956691-131960288	q1	q2	OK	5.72681	58.8346	3.36086	4.80743	5e-05	0.0238731	yes
CUFF.66194	CUFF.66194	Protein coding	copine 4	ENSG00000196353	CPNE4	chr3:132160110-132162231	q1	q2	OK	6.32749	63.7083	3.33178	5.18497	5e-05	0.0238731	yes
CUFF.66158	CUFF.66158	Protein coding	copine 4	ENSG00000196353	CPNE4	chr3:131954310-131956562	q1	q2	OK	17.1415	147.208	3.10228	5.44279	5e-05	0.0238731	yes
CUFF.42891	CUFF.42891	Protein coding; retained intron	apolipoprotein E	ENSG00000130203	APOE	chr19:44905807-44909407	q1	q2	OK	75.7066	605.899	3.00059	5.57266	5e-05	0.0238731	yes
CUFF.66147	CUFF.66147	Protein coding	copine 4	ENSG00000196353	CPNE4	chr3:131882364-131887837	q1	q2	OK	13.7568	107.928	2.97186	4.78339	0.0001	0.0459963	yes
CUFF.22932	CUFF.22932	protein coding; processed transcript	periostin	ENSG00000133110	POSTN	chr13:37562611-37587860	q1	q2	OK	5.82033	39.5456	2.76434	4.1554	0.0001	0.0459963	yes
CUFF.27844	CUFF.27844	Protein coding; retained intron	golgin A8 family member A	ENSG00000175265	GOLGA8A	chr15:34379070-34381736	q1	q2	OK	8.12845	53.4065	2.71596	4.44375	0.0001	0.0459963	yes
CUFF.54101	CUFF.54101	Protein coding	SIM bHLH transcription factor 2	ENSG00000159263	SIM2	chr21:36748198-36759985	q1	q2	OK	6.41427	41.4132	2.69073	4.7383	5e-05	0.0238731	yes
		Protein coding; nonsense mediated decay	holocarboxylase synthetase	ENSG00000159267	HLCS
CUFF.69257	CUFF.69257	Protein coding; retained intron	serine incorporator 5	ENSG00000164300	SERINC5	chr5:80161556-80167671	q1	q2	OK	7.91108	44.8044	2.5017	4.43688	5e-05	0.0238731	yes
CUFF.66170	CUFF.66170	Protein coding	copine 4	ENSG00000196353	CPNE4	chr3:132022270-132025157	q1	q2	OK	13.0471	68.1142	2.38422	4.13021	5e-05	0.0238731	yes
CUFF.78007	CUFF.78007	Protein coding	ependymin related 1	ENSG00000086289	EPDR1	chr7:37905600-37916833	q1	q2	OK	54.2858	239.509	2.14143	3.96648	0.0001	0.0459963	yes
		Protein coding; retained intron	secreted frizzled related protein 4	ENSG00000106483	SFRP4
CUFF.91558	CUFF.91558	Protein coding; retained intron; processed transcript	O-linked N-acetylglucosamine (GlcNAc) transferase	ENSG00000147162	OGT	chrX:71554538-71575887	q1	q2	OK	24.4166	106.232	2.12129	3.96717	5e-05	0.0238731	yes
test_id	gene_id	Gene Type	gene	Gene ID	HGNC Symbol	locus	sample_1	sample_2	status	value_1	value_2	log2(fold_change)	test_stat	p_value	q_value	significant
CUFF.36167	CUFF.36167	LncRNA	novel transcript	ENSG00000229732	Nil	chr17:41500982-41505591	q1	q2	OK	274.659	3.72159	-6.20558	-7.24429	5e-05	0.0238731	yes
		Protein coding; retained intron; processed transcript; nonsense mediated decay	keratin 13	ENSG00000171401	KRT13
CUFF.58003	CUFF.58003	protein coding; processed transcript	lactotransferrin	ENSG00000012223	LTF	chr3:46436100-46446451	q1	q2	OK	501.238	11.5426	-5.44046	-8.28033	5e-05	0.0238731	yes
CUFF.86018	CUFF.86018	Protein coding	relaxin 2	ENSG00000107014	RLN2	chr9:5299970-5304487	q1	q2	OK	99.9493	3.12718	-4.99826	-6.96656	5e-05	0.0238731	yes
CUFF.58303	CUFF.58303	Protein coding; retained intron	troponin C1, slow skeletal and cardiac type	ENSG00000114854	TNNC1	chr3:52451099-52454030	q1	q2	OK	96.1878	3.1608	-4.92749	-6.88608	5e-05	0.0238731	yes
CUFF.89992	CUFF.89992	protein coding; processed transcript	GDP-mannose 4,6-dehydratase	ENSG00000112699	GMDS	chr6_GL000252v2_alt:1983725-1986435	q1	q2	OK	51.2428	1.87443	-4.77283	-6.62811	5e-05	0.0238731	yes
CUFF.7374	CUFF.7374	Protein coding	polymeric immunoglobulin receptor	ENSG00000162896	PIGR	chr1:206928521-206933140	q1	q2	OK	39.6344	1.89951	-4.38305	-6.15726	5e-05	0.0238731	yes
CUFF.40004	CUFF.40004	Protein coding	serpin family B member 11	ENSG00000206072	SERPINB11	chr18:63683392-63691668	q1	q2	OK	23.2799	1.33843	-4.12047	-5.84972	5e-05	0.0238731	yes
CUFF.48849	CUFF.48849	novel protein	Nil	ENSG00000251569	Nil	chr2:169509700-169526262	q1	q2	OK	11.7233	0.773421	-3.92198	-5.37842	0.0001	0.0459963	yes
		protein coding; processed transcript	kelch like family member 41	ENSG00000239474	KLHL41
CUFF.77549	CUFF.77549	Protein coding	neuropeptide Y	ENSG00000122585	NPY	chr7:24284200-24291761	q1	q2	OK	296.045	25.1238	-3.55869	-5.03052	5e-05	0.0238731	yes
CUFF.43395	CUFF.43395	protein coding; nonsense mediated decay; processed transcript; retained intron	kallikrein related peptidase 11	ENSG00000167757	KLK11	chr19:51022272-51028061	q1	q2	OK	137.828	12.2036	-3.49749	-5.43591	5e-05	0.0238731	yes
CUFF.42745	CUFF.42745	Protein coding; nonsense mediated decay	CD177 molecule	ENSG00000204936	CD177	chr19:43353692-43364329	q1	q2	OK	73.3339	6.7228	-3.44735	-5.60353	5e-05	0.0238731	yes
CUFF.16695	CUFF.16695	protein coding; retained intron	matrix metallopeptidase 7	ENSG00000137673	MMP7	chr11:102520506-102530750	q1	q2	OK	278.884	26.2358	-3.41006	-5.73894	5e-05	0.0238731	yes
CUFF.71780	CUFF.71780	Protein coding	gamma-aminobutyric acid type A receptor subunit pi	ENSG00000094755	GABRP	chr5:170809573-170814286	q1	q2	OK	21.3402	2.18509	-3.28781	-4.65715	5e-05	0.0238731	yes
CUFF.28107	CUFF.28107	Protein coding	ras homolog family member V	ENSG00000104140	RHOV	chr15:40872217-40874221	q1	q2	OK	19.6928	2.19966	-3.16232	-4.32901	5e-05	0.0238731	yes
CUFF.12481	CUFF.12481	Protein coding; nonsense mediated decay	collagen type XVII alpha 1 chain	ENSG00000065618	COL17A1	chr10:104031404-104035355	q1	q2	OK	22.1131	2.60544	-3.0853	-4.19295	0.0001	0.0459963	yes
CUFF.36125	CUFF.36125	protein coding; retained intron	keratin 17	ENSG00000128422	KRT17	chr17:41619441-41624831	q1	q2	OK	72.1474	8.72734	-3.04733	-4.77352	5e-05	0.0238731	yes
CUFF.19555	CUFF.19555	protein coding; retained intron	keratin 5	ENSG00000186081	KRT5	chr12:52514615-52520416	q1	q2	OK	265.035	35.0009	-2.92072	-5.36742	5e-05	0.0238731	yes
CUFF.17215	CUFF.17215	protein coding; nonsense mediated decay; processed transcript; retained intron	tripartite motif containing 29	ENSG00000137699	TRIM29	chr11:120111291-120137231	q1	q2	OK	107.48	18.0011	-2.57792	-4.20067	5e-05	0.0238731	yes
CUFF.36162	CUFF.36162	Protein coding; nonsense mediated decay; retained intron	keratin 15	ENSG00000171346	KRT15	chr17:41513653-41518883	q1	q2	OK	185.763	34.1747	-2.44246	-4.46628	5e-05	0.0238731	yes
		miRNA	microRNA 6510	ENSG00000283796	MIR6510

## Sheet: Sig_R2-R2_pt
test_id	gene_id	Gene Type	gene	Gene ID	HGNC Symbol	locus	sample_1	sample_2	status	value_1	value_2	log2(fold_change)	test_stat	p_value	q_value	significant
CUFF.76437	CUFF.76437	protein coding; processed transcript; nonsense mediated decay	lymphoid enhancer binding factor 1	ENSG00000138795	LEF1	chr4:108131229-108143564	q1	q2	OK	1.13259	8.82817	2.96249	3.87654	0.0003	0.0445107	yes
test_id	gene_id	Gene Type	gene	Gene ID	HGNC Symbol	locus	sample_1	sample_2	status	value_1	value_2	log2(fold_change)	test_stat	p_value	q_value	significant
CUFF.86103	CUFF.86103	protein coding; retained intron; nonsense mediated decay	dishevelled associated activator of morphogenesis 2	ENSG00000146122	DAAM2	chr6:39854360-39908518	q1	q2	OK	4.88921	0.0891534	-5.77717	-6.98074	5e-05	0.0145099	yes
CUFF.92624	CUFF.92624	protein coding; processed transcript	tyrosylprotein sulfotransferase 1	ENSG00000169902	TPST1	chr7:66290021-66375522	q1	q2	OK	5.94346	0.18385	-5.0147	-6.14953	5e-05	0.0145099	yes
		SnRNA	RNA, U6 small nuclear 313, pseudogene	ENSG00000252126	RNU6-313P
CUFF.90453	CUFF.90453	Protein coding	sidekick cell adhesion molecule 1	ENSG00000146555	SDK1	chr7:3377804-3403824	q1	q2	OK	2.77173	0.0891714	-4.95806	-6.13633	5e-05	0.0145099	yes
CUFF.86099	CUFF.86099	protein coding; retained intron; nonsense mediated decay	dishevelled associated activator of morphogenesis 2	ENSG00000146122	DAAM2	chr6:39792180-39831773	q1	q2	OK	2.96459	0.104445	-4.82702	-5.97986	5e-05	0.0145099	yes
		TEC	Nil	ENSG00000281969	Nil
CUFF.24549	CUFF.24549	Protein coding; non stop decay; processed transcript	cilia and flagella associated protein 54	ENSG00000188596	CFAP54	chr12:96533758-96547978	q1	q2	OK	1.33408	0.0548069	-4.60534	-5.86091	0.0001	0.026873	yes
CUFF.90452	CUFF.90452	Protein coding	sidekick cell adhesion molecule 1	ENSG00000146555	SDK1	chr7:3346853-3377749	q1	q2	OK	2.80912	0.1318	-4.41369	-5.48549	5e-05	0.0145099	yes
CUFF.90456	CUFF.90456	Protein coding	sidekick cell adhesion molecule 1	ENSG00000146555	SDK1	chr7:3421614-3437352	q1	q2	OK	1.72089	0.0809014	-4.41084	-5.55256	0.0002	0.0298843	yes
CUFF.90477	CUFF.90477	Protein coding	sidekick cell adhesion molecule 1	ENSG00000146555	SDK1	chr7:3539753-3551767	q1	q2	OK	1.32664	0.0650729	-4.34958	-5.52234	0.0001	0.026873	yes
CUFF.90457	CUFF.90457	Protein coding	sidekick cell adhesion molecule 1	ENSG00000146555	SDK1	chr7:3437407-3462274	q1	q2	OK	2.16525	0.110318	-4.2948	-5.3322	0.0003	0.0445107	yes
CUFF.90451	CUFF.90451	Protein coding	sidekick cell adhesion molecule 1	ENSG00000146555	SDK1	chr7:3321833-3346718	q1	q2	OK	3.42401	0.189382	-4.17632	-5.21881	5e-05	0.0145099	yes
		Transcribed processed pseudogene; processed transcript	ribosomal protein L21 (RPL21) pseudogene	ENSG00000224593	Nil
CUFF.92622	CUFF.92622	protein coding; processed transcript	tyrosylprotein sulfotransferase 1	ENSG00000169902	TPST1	chr7:66236718-66288521	q1	q2	OK	5.23788	0.316154	-4.05028	-5.14488	5e-05	0.0145099	yes
CUFF.92374	CUFF.92374	protein coding; retained intron; nonsense mediated decay	growth factor receptor bound protein 10	ENSG00000106070	GRB10	chr7:50589509-50674933	q1	q2	OK	3.2037	0.243719	-3.71645	-4.7324	5e-05	0.0145099	yes
		LncRNA	novel transcript, antisense to GRB10	ENSG00000286658	Nil
CUFF.4084	CUFF.4084	protein coding; processed transcript	ST6 N-acetylgalactosaminide alpha-2,6-sialyltransferase 3	ENSG00000184005	ST6GALNAC3	chr1:76520073-76525712	q1	q2	OK	2.19222	0.167658	-3.7088	-4.71647	0.00015	0.0280663	yes
CUFF.28482	CUFF.28482	LncRNA	novel transcript	ENSG00000285534	Nil	chr13:109450053-109501757	q1	q2	OK	3.68876	0.288335	-3.67732	-4.73485	0.00015	0.0280663	yes
CUFF.82302	CUFF.82302	protein coding; processed transcript; nonsense mediated decay	zinc finger protein 608	ENSG00000168916	ZNF608	chr5:124631906-124651025	q1	q2	OK	1.57554	0.125451	-3.65065	-4.53145	0.00015	0.0280663	yes
CUFF.28481	CUFF.28481	Nil	Nil	Nil	Nil	chr13:109424487-109449321	q1	q2	OK	2.51758	0.209602	-3.58632	-4.49128	5e-05	0.0145099	yes
CUFF.35696	CUFF.35696	LncRNA	novel transcript	ENSG00000258831	Nil	chr15:93883721-93892080	q1	q2	OK	2.26975	0.205868	-3.46274	-4.30446	0.00025	0.0372496	yes
CUFF.90450	CUFF.90450	LncRNA	long intergenic non-protein coding RNA 1579	ENSG00000258754	LINC01579	chr7:3301719-3321722	q1	q2	OK	2.20698	0.222058	-3.31306	-4.14464	0.0003	0.0445107	yes
CUFF.92621	CUFF.92621	protein coding; processed transcript	tyrosylprotein sulfotransferase 1	ENSG00000169902	TPST1	chr7:66205094-66236545	q1	q2	OK	4.4037	0.475418	-3.21145	-4.10538	0.00025	0.0372496	yes
CUFF.28480	CUFF.28480	LncRNA	long intergenic non-protein coding RNA 399	ENSG00000229792	LINC00399	chr13:109386793-109424000	q1	q2	OK	1.63993	0.180912	-3.18027	-4.12349	0.0001	0.026873	yes

## Sheet: Sig_R4-R4_pt
test_id	gene_id	Gene Type	gene	Gene ID	HGNC Symbol	locus	sample_1	sample_2	status	value_1	value_2	log2(fold_change)	test_stat	p_value	q_value	significant
CUFF.34556	CUFF.34556	IG C gene	immunoglobulin heavy constant gamma 2 (G2m marker)	ENSG00000211893	IGHG2	chr14:105643117-105643770	q1	q2	OK	2.51859	36.9332	3.87423	5.74416	0.0001	0.0362411	yes
CUFF.7246	CUFF.7246	protein coding; retained intron; nonsense mediated decay; processed transcript	lamin A/C	ENSG00000160789	LMNA	chr1:156124888-156128248	q1	q2	OK	0.880377	6.2609	2.83018	4.66259	0.0002	0.0403953	yes
CUFF.9559	CUFF.9559	Protein coding; retained intron	activating transcription factor 3	ENSG00000162772	ATF3	chr1:212608767-212613044	q1	q2	OK	1.67572	11.4389	2.77109	4.86917	5e-05	0.0190672	yes
CUFF.33673	CUFF.33673	Protein coding; nonsense mediated decay	ribosomal protein S6 kinase A5	ENSG00000100784	RPS6KA5	chr14:91036704-91039141	q1	q2	OK	0.864707	5.03	2.54028	4.07946	0.00025	0.0493243	yes
CUFF.39158	CUFF.39158	protein coding; retained intron; nonsense mediated decay; processed transcript	class II major histocompatibility complex transactivator	ENSG00000179583	CIITA	chr16:10898562-10902461	q1	q2	OK	1.40562	7.62112	2.4388	4.16922	0.0001	0.0362411	yes
CUFF.34572	CUFF.34572	miRNA	microRNA 4539	ENSG00000265612	MIR4539	chr14:105857118-105864395	q1	q2	OK	1.93415	9.82722	2.34508	4.29654	0.0002	0.0403953	yes
		miRNA	microRNA 4537	ENSG00000264781	MIR4537
		miRNA	microRNA 4507	ENSG00000264024	MIR4507
		miRNA	microRNA 4538	ENSG00000263413	MIR4538
		IG J gene	immunoglobulin heavy joining 6	ENSG00000211900	IGHJ6
		IG J pseudogene	immunoglobulin heavy joining 3P (pseudogene)	ENSG00000237111	IGHJ3P
		IG J gene	immunoglobulin heavy joining 4	ENSG00000240041	IGHJ4
CUFF.7239	CUFF.7239	protein coding; retained intron; nonsense mediated decay; processed transcript	lamin A/C	ENSG00000160789	LMNA	chr1:156117599-156121687	q1	q2	OK	1.70293	8.48181	2.31635	4.04388	0.00025	0.0493243	yes
test_id	gene_id	Gene Type	gene	Gene ID	HGNC Symbol	locus	sample_1	sample_2	status	value_1	value_2	log2(fold_change)	test_stat	p_value	q_value	significant
CUFF.16937	CUFF.16937	protein coding; retained intron; nonsense mediated decay	hemoglobin subunit beta	ENSG00000244734	HBB	chr11:5226534-5227226	q1	q2	OK	670.985	13.6634	-5.61789	-10.191	5e-05	0.0190672	yes
CUFF.16933	CUFF.16933	TEC	Nil	ENSG00000285498	Nil	chr11:5225226-5226008	q1	q2	OK	788.751	16.6391	-5.56692	-10.3237	5e-05	0.0190672	yes
		Protein coding; nonsense mediated decay; retained intron	hemoglobin subunit beta	ENSG00000244734	HBB
CUFF.38529	CUFF.38529	Protein coding; retained intron	hemoglobin subunit alpha 1	ENSG00000206172	HBA1	chr16:176207-177543	q1	q2	OK	239.629	6.12351	-5.2903	-9.59753	5e-05	0.0190672	yes
CUFF.38526	CUFF.38526	Protein coding; retained intron	hemoglobin subunit alpha 2	ENSG00000188536	HBA2	chr16:172870-174021	q1	q2	OK	407.989	11.2882	-5.17564	-9.69758	5e-05	0.0190672	yes
CUFF.36028	CUFF.36028	Misc RNA	RNA, 7SL, cytoplasmic 494, pseudogene	ENSG00000241175	RN7SL494P	chr15:50240961-50265928	q1	q2	OK	3.94438	0.226579	-4.12171	-7.2878	5e-05	0.0190672	yes
		Protein coding; retained intron	histidine decarboxylase	ENSG00000140287	HDC
CUFF.18634	CUFF.18634	Protein coding; retained intron	membrane spanning 4-domains A2	ENSG00000149534	MS4A2	chr11:60091728-60098504	q1	q2	OK	2.67563	0.167128	-4.00085	-6.04501	0.0001	0.0362411	yes
CUFF.15993	CUFF.15993	LncRNA	novel transcript	ENSG00000274461	Nil	chr10:120788706-120791959	q1	q2	OK	5.60964	0.425036	-3.72225	-5.81496	5e-05	0.0190672	yes
		LncRNA	WDR11 antisense RNA 1	ENSG00000227165	WDR11-AS1
CUFF.35082	CUFF.35082	Protein coding; retained intron	formin 1	ENSG00000248905	FMN1	chr15:32876102-32926224	q1	q2	OK	2.18621	0.238931	-3.19376	-5.93336	5e-05	0.0190672	yes
CUFF.7900	CUFF.7900	Protein coding; retained intron	selectin P	ENSG00000174175	SELP	chr1:169588444-169589881	q1	q2	OK	10.4344	1.21838	-3.0983	-4.835	0.00015	0.0403953	yes
CUFF.35055	CUFF.35055	Protein coding; processed transcript	formin 1	ENSG00000248905	FMN1	chr15:32827879-32838208	q1	q2	OK	1.44038	0.172142	-3.06477	-4.9092	5e-05	0.0190672	yes
		Transcribed processed pseudogene	microtubule-associated protein 1 light chain 3 beta 2 (MAP1LC3B2) pseudogene	ENSG00000259392	Nil
CUFF.9471	CUFF.9471	Protein coding	G0/G1 switch 2	ENSG00000123689	G0S2	chr1:209675403-209677752	q1	q2	OK	7.03852	0.938592	-2.9067	-4.73921	5e-05	0.0190672	yes
		LncRNA	HSD11B1 antisense RNA 1	ENSG00000227591	HSD11B1
CUFF.11157	CUFF.11157	Protein coding	germinal center associated signaling and motility like	ENSG00000169224	GCSAML	chr1:247572657-247577692	q1	q2	OK	3.92495	0.562215	-2.80348	-4.60605	0.0001	0.0362411	yes
CUFF.45412	CUFF.45412	Protein coding	leucine rich repeat containing 3C	ENSG00000204913	LRRC3C	chr17:39927458-39929336	q1	q2	OK	6.65065	1.01088	-2.71788	-4.28965	0.00025	0.0493243	yes
		Protein coding	ORMDL sphingolipid biosynthesis regulator 3	ENSG00000172057	ORMDL3
		LncRNA	novel transcript	ENSG00000264968	Nil
CUFF.13396	CUFF.13396	Protein coding; processed transcript	Rho related BTB domain containing 1	ENSG00000072422	RHOBTB1	chr10:60888200-60889198	q1	q2	OK	16.5123	2.56923	-2.68414	-4.33747	0.00025	0.0493243	yes
CUFF.36328	CUFF.36328	Protein coding; processed transcript	aquaporin 9	ENSG00000103569	AQP9	chr15:58138193-58187426	q1	q2	OK	8.12118	1.2847	-2.66026	-5.31196	5e-05	0.0190672	yes
		Processed pseudogene	MT-CO3 pseudogene 23	ENSG00000259651	MTCO3P23
		Processed pseudogene	MT-ND3 pseudogene 12	ENSG00000259626	MTND3P12
		Processed pseudogene	mitochondrially encoded NADH 4L (MT-ND4L) pseudogene	ENSG00000259600	Nil
		Processed pseudogene	MT-ND5 pseudogene 32	ENSG00000259379	MTND5P32
		Processed pseudogene	MT-CYB pseudogene 23	ENSG00000259671	MTCYBP23
		Protein coding; processed transcript	aldehyde dehydrogenase 1 family member A2	ENSG00000128918	ALDH1A2
CUFF.13395	CUFF.13395	Protein coding; processed transcript	Rho related BTB domain containing 1	ENSG00000072422	RHOBTB1	chr10:60869184-60871660	q1	q2	OK	9.40934	1.51434	-2.63541	-4.40194	0.00015	0.0403953	yes
CUFF.19321	CUFF.19321	Protein coding; processed transcript; nonsense mediated decay	cortactin	ENSG00000085733	CTTN	chr11:70435009-70436570	q1	q2	OK	30.613	4.99965	-2.61425	-4.5897	5e-05	0.0190672	yes
CUFF.46145	CUFF.46145	Protein coding	integrin subunit beta 3	ENSG00000259207	ITGB3	chr17:47284422-47284717	q1	q2	OK	530.861	87.3404	-2.60361	-4.62447	5e-05	0.0190672	yes
		Nonsense mediated decay	novel transcript	ENSG00000259753	Nil
CUFF.30399	CUFF.30399	Protein coding; nonsense mediated decay	MCF.2 cell line derived transforming sequence like	ENSG00000126217	MCF2L	chr13:112923077-112929959	q1	q2	OK	2.27201	0.377311	-2.59014	-4.25018	0.00025	0.0493243	yes
CUFF.35301	CUFF.35301	Protein coding; retained intron	thrombospondin 1	ENSG00000137801	THBS1	chr15:39579310-39599327	q1	q2	OK	11.3076	1.94682	-2.53811	-4.93603	5e-05	0.0190672	yes
		LncRNA	THBS1 intronic transcript 1	ENSG00000276107	THBS1-IT1
		Nonsense mediated decay	fibrous sheath interacting protein 1	ENSG00000150667	FSIP1
CUFF.7616	CUFF.7616	Protein coding; retained intron	SH2 domain containing 1B	ENSG00000198574	SH2D1B	chr1:162394702-162403294	q1	q2	OK	4.50965	0.785246	-2.5218	-4.38579	0.0001	0.0362411	yes
CUFF.8036	CUFF.8036	Protein coding	TNF superfamily member 4	ENSG00000117586	TNFSF4	chr1:173183721-173187256	q1	q2	OK	10.7956	1.90549	-2.50222	-4.40442	5e-05	0.0190672	yes
CUFF.22371	CUFF.22371	Protein coding; processed transcript; nonsense mediated decay; retained intron	killer cell lectin like receptor D1	ENSG00000134539	KLRD1	chr12:10307255-10312456	q1	q2	OK	14.2232	2.65268	-2.42273	-4.4186	0.00015	0.0403953	yes
CUFF.30790	CUFF.30790	LncRNA	novel transcript, antisense to GZMB	ENSG00000258657	Nil	chr14:24630433-24634332	q1	q2	OK	14.191	2.66301	-2.41384	-4.33435	0.00015	0.0403953	yes
		Protein coding; nonsense mediated decay	granzyme B	ENSG00000100453	GZMB
CUFF.45097	CUFF.45097	LncRNA	novel transcript, antisense TBC1D3B	ENSG00000276241	Nil	chr17:36116053-36124624	q1	q2	OK	4.87659	0.980168	-2.31477	-4.13098	5e-05	0.0190672	yes
		LncRNA	novel transcript, antisense TBC1D3B	ENSG00000289485	Nil
CUFF.46173	CUFF.46173	Nonsense mediated decay	novel protein	ENSG00000259753	Nil	chr17:47309652-47319036	q1	q2	OK	69.3811	14.8399	-2.22506	-4.52608	5e-05	0.0190672	yes
		Protein coding	integrin subunit beta 3	ENSG00000259207	ITGB3
		LncRNA	EFCAB13 divergent transcript	ENSG00000263293	EFCAB13-DT
CUFF.30298	CUFF.30298	LncRNA	novel transcript, antisense TBC1D3B	ENSG00000285534	Nil	chr13:109495851-109517467	q1	q2	OK	1.96102	0.442801	-2.14687	-3.8494	0.0002	0.0403953	yes
CUFF.7580	CUFF.7580	Protein coding; retained intron	Fc fragment of IgG receptor IIIb	ENSG00000162747	FCGR3B	chr1:161620596-161631594	q1	q2	OK	19.0433	4.32345	-2.13902	-4.18335	5e-05	0.0190672	yes
CUFF.8798	CUFF.8798	Protein coding; nonsense mediated decay; retained intron	prostaglandin-endoperoxide synthase 2	ENSG00000073756	PTGS2	chr1:186671848-186680659	q1	q2	OK	9.23342	2.14564	-2.10546	-3.93343	0.0001	0.0362411	yes
CUFF.8888	CUFF.8888	Protein coding; processed transcript	regulator of G protein signaling 2	ENSG00000116741	RGS2	chr1:192805262-192814338	q1	q2	OK	93.5587	23.0195	-2.02302	-4.16162	5e-05	0.0190672	yes

## Sheet: Sig_R5-R5_pt
test_id	gene_id	Gene Type	gene	Gene ID	HGNC Symbol	locus	sample_1	sample_2	status	value_1	value_2	log2(fold_change)	test_stat	p_value	q_value	significant
CUFF.98994	CUFF.98994	Protein coding	defensin alpha 3	ENSG00000239839	DEFA3	chr8:7015859-7016124	q1	q2	OK	107.075	767.496	2.84153	5.07228	5e-05	0.0193188	yes
CUFF.98993	CUFF.98993	Protein coding	defensin alpha 1B	ENSG00000240247	DEFA1B	chr8:6997547-6997788	q1	q2	OK	87.5631	626.202	2.83823	4.78702	5e-05	0.0193188	yes
CUFF.78540	CUFF.78540	Protein coding; processed transcript;nonsense mediated decay	lymphoid enhancer binding factor 1	ENSG00000138795	LEF1	chr4:108143697-108149186	q1	q2	OK	0.558249	3.93166	2.81616	4.69962	5e-05	0.0193188	yes
CUFF.20191	CUFF.20191	Protein coding; nonsense mediated decay	matrix metallopeptidase 8	ENSG00000118113	MMP8	chr11:102711858-102713761	q1	q2	OK	1.53002	10.4309	2.76924	4.533	5e-05	0.0193188	yes
CUFF.98995	CUFF.98995	Protein coding	defensin alpha 3	ENSG00000239839	DEFA3	chr8:7016649-7016888	q1	q2	OK	111.006	730.613	2.71847	4.61015	5e-05	0.0193188	yes
CUFF.98991	CUFF.98991	Protein coding	defensin alpha 1	ENSG00000206047	DEFA1	chr8:6978429-6979119	q1	q2	OK	8.1668	52.9798	2.6976	4.59294	5e-05	0.0193188	yes
CUFF.43921	CUFF.43921	LncRNA	long intergenic non-protein coding RNA 910	ENSG00000188825	LINC00910	Chr17:43367376-43368078	q1	q2	OK	8.69488	54.5566	2.64952	4.50206	0.0001	0.0379113	yes
CUFF.78542	CUFF.78542	Protein coding; processed transcript;nonsense mediated decay	lymphoid enhancer binding factor 1	ENSG00000138795	LEF1	chr4:108152551-108158035	q1	q2	OK	0.788867	4.68179	2.56921	4.36088	5e-05	0.0193188	yes
CUFF.98992	CUFF.98992	Protein coding	defensin alpha 1B	ENSG00000240247	DEFA1B	chr8:6996754-6997023	q1	q2	OK	209.546	1156.23	2.46409	4.68167	5e-05	0.0193188	yes
CUFF.28345	CUFF.28345	Protein coding	WD repeat and FYVE domain containing 2	ENSG00000139668	WDFY2	chr13:51589353-51606842	q1	q2	OK	1.06014	4.84276	2.19158	4.30732	0.00015	0.0433427	yes
		Processed pseudogene	ATP synthase peripheral stalk-membrane subunit b pseudogene 1	ENSG00000224451	ATP5PBP1
		Misc RNA	RNA, 7SL, cytoplasmic 413, pseudogene	ENSG00000242893	RN7SL413P
CUFF.50362	CUFF.50362	Protein coding; processed transcript; retained intron	adhesion G protein-coupled receptor E5	ENSG00000123146	ADGRE5	chr19:14380901-14389161	q1	q2	OK	2.98436	12.9573	2.11827	4.23975	0.00015	0.0433427	yes
CUFF.93160	CUFF.93160	Protein coding; processed transcript; retained intron	histone deacetylase 9	ENSG00000048052	HDAC9	chr7:18311549-18374144	q1	q2	OK	1.07096	4.48036	2.0647	4.40331	0.0001	0.0379113	yes
CUFF.93162	CUFF.93162	Protein coding; processed transcript; retained intron	histone deacetylase 9	ENSG00000048052	HDAC9	chr7:18377582-18410238	q1	q2	OK	0.933609	3.75383	2.00747	4.09566	0.0001	0.0379113	yes
test_id	gene_id	Gene Type	gene	Gene ID	HGNC Symbol	locus	sample_1	sample_2	status	value_1	value_2	log2(fold_change)	test_stat	p_value	q_value	significant
CUFF.61669	CUFF.61669	Nil	Nil	Nil	Nil	chr2:229279551-229283516	q1	q2	OK	38.3046	0.974889	-5.29614	-9.4139	5e-05	0.0193188	yes
CUFF.46701	CUFF.46701	Nil	Nil	Nil	Nil	chr17:83123048-83125923	q1	q2	OK	5.56668	0.324547	-4.10032	-6.22593	5e-05	0.0193188	yes
CUFF.106043	CUFF.106043	Protein coding	ATP binding cassette subfamily A member 1	ENSG00000165029	ABCA1	chr9:104862749-104928302	q1	q2	OK	3.53187	0.263327	-3.74551	-7.50242	5e-05	0.0193188	yes
CUFF.23551	CUFF.23551	LncRNA	NR4A1 antisense RNA	ENSG00000259884	NR4A1AS	chr12:52049787-52059933	q1	q2	OK	9.17866	0.703539	-3.70558	-6.87023	5e-05	0.0193188	yes
CUFF.105919	CUFF.105919	Protein coding	nuclear receptor subfamily 4 group A member 3	ENSG00000119508	NR4A3	chr9:99821865-99843807	q1	q2	OK	1.76961	0.157225	-3.49253	-6.01379	5e-05	0.0193188	yes
		LncRNA	STX17 divergent transcript	ENSG00000255145	STX17-DT
CUFF.58013	CUFF.58013	Protein coding; processed transcript; retained intron	interleukin 1 beta	ENSG00000125538	IL1B	chr2:112827599-112836775	q1	q2	OK	5.64295	0.588959	-3.26021	-5.8687	5e-05	0.0193188	yes
CUFF.29201	CUFF.29201	Protein coding	RAB20, member RAS oncogene family	ENSG00000139832	RAB20	chr13:110530800-110540472	q1	q2	OK	1.9857	0.211121	-3.23351	-5.20798	5e-05	0.0193188	yes
CUFF.41115	CUFF.41115	LncRNA	long intergenic non-protein coding RNA 2193	ENSG00000260923	LINC02193	chr16:90205882-90211021	q1	q2	OK	2.80746	0.319606	-3.1349	-4.9269	5e-05	0.0193188	yes
CUFF.48353	CUFF.48353	Protein coding; processed transcript	serpin family B member 2	ENSG00000197632	SERPINB2	chr18:63887719-63904836	q1	q2	OK	2.398	0.299079	-3.00323	-5.30895	5e-05	0.0193188	yes
CUFF.61672	CUFF.61672	Nil	Nil	Nil	Nil	chr2:229294301-229299143	q1	q2	OK	2.74873	0.355733	-2.9499	-4.62139	0.0001	0.0379113	yes
CUFF.9033	CUFF.9033	LncRNA	HSD11B1 antisense RNA 1	ENSG00000227591	HSD11B1-AS1	chr1:209675349-209679482	q1	q2	OK	5.93939	0.786425	-2.91693	-4.90379	5e-05	0.0193188	yes
		protein coding	G0/G1 switch 2	ENSG00000123689	G0S2
CUFF.84950	CUFF.84950	protein coding; retained intron	heparin binding EGF like growth factor	ENSG00000113070	HBEGF	chr5:140331790-140346745	q1	q2	OK	2.28361	0.309223	-2.8846	-4.98442	5e-05	0.0193188	yes
CUFF.77404	CUFF.77404	protein coding; retained intron	C-X-C motif chemokine ligand 8	ENSG00000169429	CXCL8	chr4:73740550-73748386	q1	q2	OK	22.9864	3.55844	-2.69146	-5.46655	5e-05	0.0193188	yes
CUFF.8324	CUFF.8324	protein coding; retained intron; nonsense mediated decay	prostaglandin-endoperoxide synthase 2	ENSG00000073756	PTGS2	chr1:186670463-186680490	q1	q2	OK	10.8761	1.70032	-2.67729	-5.29863	5e-05	0.0193188	yes
CUFF.65865	CUFF.65865	Protein coding; processed transcript	ATP binding cassette subfamily G member 1	ENSG00000160179	ABCG1	chr21:42219002-42246608	q1	q2	OK	0.988584	0.158441	-2.64142	-4.51007	5e-05	0.0193188	yes
		RRNA pseudogene	RNA, 5S ribosomal pseudogene 492	ENSG00000223262	RNA5SP492
CUFF.9032	CUFF.9032	LncRNA	HSD11B1 antisense RNA 1	ENSG00000227591	HSD11B1-AS1	chr1:209669662-209675268	q1	q2	OK	2.23576	0.37132	-2.59003	-4.11852	5e-05	0.0193188	yes
CUFF.46707	CUFF.46707	LncRNA	novel transcript	ENSG00000262898	Nil	chr17:83197317-83205410	q1	q2	OK	6.60059	1.10502	-2.57852	-4.77916	5e-05	0.0193188	yes
CUFF.29202	CUFF.29202	protein coding	RAB20, member RAS oncogene family	ENSG00000139832	RAB20	chr13:110540631-110561764	q1	q2	OK	3.83972	0.670272	-2.51818	-4.88383	5e-05	0.0193188	yes
CUFF.18402	CUFF.18402	Nil	Nil	Nil	Nil	chr11:62023729-62028617	q1	q2	OK	6.6148	1.19444	-2.46936	-4.36943	5e-05	0.0193188	yes
CUFF.52979	CUFF.52979	protein coding; retained intron; processed transcript	zinc finger protein 331	ENSG00000130844	ZNF331	chr19:53536436-53580276	q1	q2	OK	3.15736	0.596621	-2.40383	-4.87011	5e-05	0.0193188	yes
CUFF.67120	CUFF.67120	protein coding	oncostatin M	ENSG00000099985	OSM	chr22:30259168-30273059	q1	q2	OK	4.59449	0.911471	-2.33364	-4.44806	5e-05	0.0193188	yes

## Sheet: Sig_R6_R6-pt
test_id	gene_id	Gene Type	gene	Gene ID	HGNC Symbol	locus	sample_1	sample_2	status	value_1	value_2	log2(fold_change)	test_stat	p_value	q_value	significant
CUFF.98671	CUFF.98671	LncRNA	macrophage interferon regulatory lncRNA	ENSG00000253320	MAILR	chr8:102980218-102985584	q1	q2	OK	0.584185	11.9079	4.34934	7.27312	5e-05	0.0139061	yes
CUFF.98673	CUFF.98673	LncRNA	macrophage interferon regulatory lncRNA	ENSG00000253320	MAILR	chr8:102988841-102991165	q1	q2	OK	0.482536	9.18731	4.25093	6.67072	5e-05	0.0139061	yes
CUFF.98672	CUFF.98672	LncRNA	macrophage interferon regulatory lncRNA	ENSG00000253320	MAILR	chr8:102985721-102987795	q1	q2	OK	0.657408	11.1838	4.08848	6.47728	5e-05	0.0139061	yes
CUFF.74364	CUFF.74364	Protein coding; retained intron	C-X-C motif chemokine ligand 8	ENSG00000169429	CXCL8	chr4:73740546-73744979	q1	q2	OK	7.93963	84.8974	3.41858	5.8593	5e-05	0.0139061	yes
CUFF.88028	CUFF.88028	Protein coding; processed transcript	TNF alpha induced protein 3	ENSG00000118503	TNFAIP3	chr6:137867077-137883797	q1	q2	OK	7.17896	55.2799	2.94491	4.71989	5e-05	0.0139061	yes
		LncRNA	wound and keratinocyte migration associated lncRNA 2	ENSG00000237499	WAKMAR2
CUFF.55835	CUFF.55835	Protein coding	TNF alpha induced protein 6	ENSG00000123610	TNFAIP6	chr2:151357605-151362383	q1	q2	OK	1.89745	14.0395	2.88736	5.00724	5e-05	0.0139061	yes
CUFF.54797	CUFF.54797	Protein coding; retained intron	interleukin 1 receptor antagonist	ENSG00000136689	IL1RN	chr2:113129676-113131300	q1	q2	OK	0.651849	4.75342	2.86636	4.40442	0.0002	0.0438405	yes
CUFF.44440	CUFF.44440	Protein coding	meteorin like, glial cell differentiation regulator	ENSG00000176845	METRNL	chr17:83090564-83092484	q1	q2	OK	0.956265	6.61298	2.78982	4.41963	0.00015	0.0331067	yes
CUFF.84112	CUFF.84112	Protein coding	CD83 molecule	ENSG00000112149	CD83	chr6:14117738-14131220	q1	q2	OK	1.95958	12.6331	2.68859	4.73094	5e-05	0.0139061	yes
CUFF.93917	CUFF.93917	Protein coding; processed transcript; retained intron	dedicator of cytokinesis 4	ENSG00000128512	DOCK4	chr7:112162575-112172328	q1	q2	OK	0.828618	5.28477	2.67306	4.64955	5e-05	0.0139061	yes
CUFF.17272	CUFF.17272	Protein coding; processed transcript; retained intron	CD82 molecule	ENSG00000085117	CD82	chr11:44565572-44588601	q1	q2	OK	1.38027	8.57682	2.63549	4.62086	5e-05	0.0139061	yes
CUFF.84226	CUFF.84226	Protein coding; processed transcript	ring finger protein 144B	ENSG00000137393	RNF144B	chr6:18387242-18401875	q1	q2	OK	6.32228	39.0087	2.62528	4.37954	0.0001	0.0275731	yes
CUFF.84227	CUFF.84227	Protein coding	ring finger protein 144B	ENSG00000137393	RNF144B	chr6:18402610-18435868	q1	q2	OK	3.13833	18.8379	2.58557	4.25715	5e-05	0.0139061	yes
CUFF.3735	CUFF.3735	Protein coding	phosphodiesterase 4B	ENSG00000184588	PDE4B	chr1:66331479-66353598	q1	q2	OK	1.68419	9.99629	2.56934	4.47873	5e-05	0.0139061	yes
CUFF.3736	CUFF.3736	Protein coding; retained intron; processed transcript	phosphodiesterase 4B	ENSG00000184588	PDE4B	chr1:66353731-66363245	q1	q2	OK	1.00976	5.85099	2.53467	4.41912	0.0001	0.0275731	yes
CUFF.93919	CUFF.93919	Protein coding; processed transcript	dedicator of cytokinesis 4	ENSG00000128512	DOCK4	chr7:112174069-112187924	q1	q2	OK	1.3911	7.67443	2.46384	4.32483	5e-05	0.0139061	yes
CUFF.75208	CUFF.75208	LncRNA	novel transcript, antisense NFKB1	ENSG00000260651	Nil	chr4:102499940-102526321	q1	q2	OK	1.4652	7.46412	2.34887	4.1234	0.0001	0.0275731	yes
		Protein coding; nonsense mediated decay	nuclear factor kappa B subunit 1	ENSG00000109320	NFKB1
CUFF.51838	CUFF.51838	LncRNA	novel transcript	ENSG00000236213	Nil	chr2:37617346-37620348	q1	q2	OK	1.40999	7.1357	2.33937	3.92508	0.0002	0.0438405	yes
CUFF.14749	CUFF.14749	Protein coding; processed transcript; retained intron	nuclear factor kappa B subunit 2	ENSG00000077150	NFKB2	chr10:102394403-102401368	q1	q2	OK	2.24781	10.5717	2.23361	3.94967	0.0002	0.0438405	yes

[truncated: 3 more sheets: Sig_WF2_WF4, Sig_WF4_WF6, Sig_WF6_WF2]
