# Supplementary material for: Inferring bona fide Differentially Expressed Genes and Their Variants Associated with Vitamin K Deficiency Using a Systems Genetics Approach
Source: Genes (Basel). 2022 Nov 9;13(11):2078. doi: 10.3390/genes13112078 (PMC9690332; doi:10.3390/genes13112078)
Supplement: Supplementary file 1 [file genes-13-02078-s001.zip › Supplementary Table S4. lncRNA_Results.xlsx]

## Sheet: Stat of DEs
	Up-regulated	Down-regulated
Myo_02-09	10	22
Myo_07-23	6	28
Myo_29-31	28	24
Pca_29-30	34	19
R2-R2_pt	9	31
R4-R4_pt	7	30
R5-R5_pt	13	21
R6-R6_pt	19	0
WF2-WF4	9	31
WF4-WF6	4	11
WF6-WF2	19	1
	158	218	376
test_id	A unique identifier describing the gene being tested.
gene	The gene_name or gene_id
locus	Genomic coordinates for easy browsing to the genes or transcripts being tested.
sample_1	Label (or number if no labels provided) of the first sample being tested
sample_2	Label (or number if no labels provided) of the second sample being tested
value_1	FPKM of the gene in sample x
value_2	FPKM of the gene in sample y
log2(fold_change)	The (base 2) log of the fold change y/x
test_stat	The value of the test statistic used to compute significance of the observed overloading, equal to √JS(x,y)
p_value	The uncorrected p-value of the test statistic
q_value	The FDR-adjusted p-value of the test statistic
significant	Can be either “yes” or “no”, depending on whether p is greater then the FDR after Benjamini-Hochberg correction for multiple-testing
No significant genes found in Pca_31-32
Biotypes
Nonsense Mediated Decay: A transcript with a premature stop codon considered likely to be subjected to targeted degradation. Nonsense-Mediated Decay is predicted to be triggered where the in-frame termination codon is found more than 50bp upstream of the final splice junction.
Processed transcript: Gene/transcript that doesn't contain an open reading frame (ORF).

## Sheet: Sig_02-09_myo
test_id	gene_id	Gene Type	Gene	Gene_ID	HGNC Symbol	locus	sample_1	sample_2	value_1	value_2	log2(fold_change)	test_stat	p_value	q_value	significant
CUFF.77969	CUFF.77969	LncRNA	novel transcript	ENSG00000233611	novel transcript, antisense to ASB18 and GBX2	chr2:236192806-236217315	q1	q2	0.809179	11.3803	3.81393	4.52547	0.0002	0.0366362	yes
CUFF.77976	CUFF.77976	LncRNA	ankyrin repeat and SOCS box containing 18	ENST00000415226.1	Nil	chr2:236223754-236227324	q1	q2	0.555653	6.33057	3.51008	4.41493	0.0002	0.0366362	yes
CUFF.99012	CUFF.99012	LncRNA	novel transcript	ENSG00000287999	Nil	chr4:52398874-52400929	q1	q2	0.431716	6.20851	3.84609	4.82597	0.00025	0.0455431	yes
test_id	test_id	Gene Type	Gene	ID	HGNC Symbol	locus	sample_1	sample_2	value_1	value_2	log2(fold_change)	test_stat	p_value	q_value	significant
CUFF.1802	CUFF.1802	LncRNA	novel transcript, antisense to LAPTM5	ENSG00000287510	Nil	chr1:30732468-30757781	q1	q2	51.3752	4.93049	-3.38127	-4.62494	0.0002	0.0366362	yes
CUFF.75969	CUFF.75969	LncRNA	novel transcript	ENSG00000228073	Nil	chr2:189032596-189179794	q1	q2	42.0702	5.74767	-2.87175	-4.40841	5e-05	0.0156107	yes
CUFF.118699	CUFF.118699	LncRNA	novel transcript	ENSG00000227220	Nil	chr6:131948213-131951571	q1	q2	172.923	23.6177	-2.87219	-4.3306	5e-05	0.0156107	yes
CUFF.114972	CUFF.114972	LncRNA	novel transcript	ENSG00000289456	Nil	chr6:35558136-35702738	q1	q2	53.8564	4.25333	-3.66245	-5.05732	5e-05	0.0156107	yes
		LncRNA	novel transcript, antisense to FKBP5	ENSG00000287458	Nil
CUFF.115012	CUFF.115012	LncRNA	novel transcript	ENSG00000285888	Nil	chr6:36739812-36802026	q1	q2	2.91026	0.171306	-4.0865	-4.57693	5e-05	0.0156107	yes
		LncRNA	novel transcript	ENSG00000260484	Nil
CUFF.133455	CUFF.133455	LncRNA	novel transcript, antisense to PI15	ENSG00000253706	Nil	chr8:74824544-74853986	q1	q2	3.49269	0.27603	-3.66144	-4.52039	5e-05	0.0156107	yes
CUFF.141561	CUFF.141561	LncRNA	deleted in esophageal cancer 1	ENSG00000173077	DELEC1	chr9:115019604-115118574	q1	q2	56.5519	5.84086	-3.27532	-4.39475	5e-05	0.0156107	yes
CUFF.148291	CUFF.148291	LncRNA	TSIX transcript, XIST antisense RNA	ENSG00000270641	TSIX	chrX:73820695-73852731	q1	q2	121.458	0.254946	-8.89605	-10.7289	5e-05	0.0156107	yes
		LncRNA	X inactive specific transcript	ENSG00000229807	XIST

## Sheet: Sig_07-23_myo
test_id	gene_id	Gene Type	gene	Gene ID	HGNC Symbol	locus	sample_1	sample_2	value_1	value_2	log2(fold_change)	test_stat	p_value	q_value	significant
CUFF.102618	CUFF.102618	LncRNA	novel transcript	ENSG00000260604		chr6:3903910-3912045	q1	q2	3.73724	27.3162	2.86971	5.34329	5e-05	0.0172461	yes
test_id	gene_id	Gene Type	gene	Gene ID	HGNC Symbol	locus	sample_1	sample_2	value_1	value_2	log2(fold_change)	test_stat	p_value	q_value	significant
CUFF.19532	CUFF.19532	LncRNA	IRAG1 antisense RNA 1	ENSG00000177112	IRAG1-AS1	chr11:10554902-10569126	q1	q2	9.49563	0.966782	-3.296	-4.95292	5e-05	0.0172461	yes
		LncRNA	novel transcript	ENSG00000256006	Nil
CUFF.18881	CUFF.18881	LncRNA	H19 imprinted maternally expressed transcript	ENSG00000130600	H19	chr11:1995095-1997834	q1	q2	34.9345	3.98759	-3.13106	-4.907	5e-05	0.0172461	yes
CUFF.39576	CUFF.39576	LncRNA	long intergenic non-protein coding RNA 2248	ENSG00000235160	LINC02248	chr15:26417472-26427418	q1	q2	1.36812	0.0575874	-4.5703	-6.07371	5e-05	0.0172461	yes
CUFF.56287	CUFF.56287	LncRNA	novel transcript, sense intronic C3	ENSG00000276980	Nil	chr19:6677863-6720637	q1	q2	67.5043	4.00717	-4.07432	-7.34922	5e-05	0.0172461	yes
CUFF.94379	CUFF.94379	LncRNA	long intergenic non-protein coding RNA 2500	ENSG00000249460	LINC02500	chr4:181257729-181265122	q1	q2	4.95438	0.185355	-4.74034	-6.24113	0.0001	0.0337551	yes
CUFF.99627	CUFF.99627	LncRNA	long intergenic non-protein coding RNA 2208	ENSG00000250891	LINC02208	chr5:118438921-118474421	q1	q2	2.81242	0.427938	-2.71634	-4.67413	5e-05	0.0172461	yes
		LncRNA	novel transcript	ENSG00000287891	Nil
		LncRNA	novel transcript, antisense to SLC13A4	ENSG00000273219	Nil
CUFF.122841	CUFF.122841	LncRNA	HAS2 antisense RNA 1	ENSG00000248690	HAS2-AS1	chr8:121611816-121641489	q1	q2	2.36402	0.165398	-3.83723	-5.12721	0.00015	0.0418659	yes
		LncRNA	novel transcript	ENSG00000254741	Nil
CUFF.121914	CUFF.121914	LncRNA	novel transcript	ENSG00000253369	Nil	chr8:53383932-53469502	q1	q2	5.12556	1.13325	-2.17724	-4.07255	0.0001	0.0337551	yes

## Sheet: Sig_29-31_myo
test_id	gene_id	Gene Type	gene	Gene ID	HGNC Symbol	locus	sample_1	sample_2	value_1	value_2	log2(fold_change)	test_stat	p_value	q_value	significant
CUFF.7456	CUFF.7456	LncRNA	FLG antisense RNA 1	ENSG00000237975	FLG-AS1	chr1:152349020-152350735	q1	q2	0.532739	11.3634	4.41483	6.03686	5e-05	0.0160169	yes
CUFF.3505	CUFF.3505	LncRNA	novel transcript, antisense to DHCR24	ENSG00000287724	Nil	chr1:54849634-54887228	q1	q2	1.026	7.90812	2.94631	4.43184	0.0001	0.0294633	yes
		LncRNA	novel transcript	ENSG00000242396	Nil
CUFF.5148	CUFF.5148	LncRNA	novel transcript	ENSG00000223653	Nil	chr1:85318484-85394427	q1	q2	2.22874	19.9088	3.1591	4.66375	5e-05	0.0160169	yes
CUFF.11958	CUFF.11958	LncRNA	long intergenic non-protein coding RNA 702	ENSG00000233117	LINC00702	chr10:4201149-4243777	q1	q2	2.78914	26.9403	3.27187	4.59641	5e-05	0.0160169	yes
CUFF.16121	CUFF.16121	LncRNA	novel transcript	ENSG00000289512	Nil	chr10:90965686-90990723	q1	q2	3.35548	26.7412	2.99447	4.94921	5e-05	0.0160169	yes
		LncRNA	PLCE1 antisense RNA 2	ENSG00000232913	PLCE1-AS2
		LncRNA	novel transcript	ENSG00000228553	Nil
CUFF.37085	CUFF.37085	LncRNA	novel transcript, antisense to LTBP2	ENSG00000258425	Nil	chr14:74493759-74612489	q1	q2	3.201	24.3223	2.92568	4.24592	0.0001	0.0294633	yes
CUFF.39142	CUFF.39142	LncRNA	novel transcript	ENSG00000259639	Nil	chr15:36161235-36167307	q1	q2	0.998463	9.62958	3.26969	4.97823	5e-05	0.0160169	yes
CUFF.50503	CUFF.50503	LncRNA	novel transcript	ENSG00000249406	Nil	chr17:50184099-50201621	q1	q2	6.54383	38.578	2.55957	4.30389	5e-05	0.0160169	yes
		LncRNA	long intergenic non-protein coding RNA 1618	ENSG00000250302	LINC01618
CUFF.90457	CUFF.90457	LncRNA	SNCA antisense RNA 1	ENSG00000247775	SNCA-AS1	chr4:89725037-89837186	q1	q2	1.70893	11.4617	2.74566	4.05947	0.00015	0.0435233	yes
		LncRNA	novel transcript	ENSG00000251095	Nil
		LncRNA	novel transcript, antisense to SNCA	ENSG00000274238	Nil
		LncRNA	novel transcript, antisense to SNCA	ENSG00000277695	Nil
		LncRNA	novel transcript, antisense to SNCA	ENSG00000276542	Nil
CUFF.128922	CUFF.128922	LncRNA	novel transcript	ENSG00000287903	Nil	chr6_GL000252v2_alt:2528193-2529865	q1	q2	5.11381	72.2096	3.81972	5.54969	5e-05	0.0160169	yes
CUFF.101716	CUFF.101716	LncRNA	novel transcript	ENSG00000260604	Nil	chr6:3904007-3912059	q1	q2	3.73418	33.7978	3.17807	5.32903	5e-05	0.0160169	yes
test_id	gene_id	Gene Type	gene	Gene ID	HGNC Symbol	locus	sample_1	sample_2	value_1	value_2	log2(fold_change)	test_stat	p_value	q_value	significant
		LncRNA	MIR4300 host gene	ENSG00000245832	MIR4300HG
CUFF.27395	CUFF.27395	LncRNA	novel transcript	ENSG00000258231	Nil	chr12:58666708-58756439	q1	q2	2.27248	0.175328	-3.69614	-6.0838	5e-05	0.0160169	yes
		LncRNA	long intergenic non-protein coding RNA 2388	ENSG00000257259	LINC02388
CUFF.27394	CUFF.27394	LncRNA	novel transcript	ENSG00000258231	Nil	chr12:58756562-58776653	q1	q2	2.86274	0.226395	-3.66049	-5.58603	5e-05	0.0160169	yes
		LncRNA	long intergenic non-protein coding RNA 2388	ENSG00000257259	LINC02388
CUFF.53627	CUFF.53627	LncRNA	AQP4 antisense RNA 1	ENSG00000260372	AQP4-AS1	chr18:26995409-27024800	q1	q2	0.743015	0.0405236	-4.19656	-5.9117	5e-05	0.0160169	yes
CUFF.56017	CUFF.56017	LncRNA	novel transcript, sense intronic C3	ENSG00000276980	Nil	chr19:6677857-6720638	q1	q2	15.2465	1.74413	-3.1279	-4.85956	5e-05	0.0160169	yes
CUFF.84760	CUFF.84760	LncRNA	long intergenic non-protein coding RNA 881	ENSG00000241135	LINC00881	chr3:157089694-157108897	q1	q2	6.35921	0.266639	-4.57589	-6.99028	5e-05	0.0160169	yes
		LncRNA	long intergenic non-protein coding RNA 880	ENSG00000243629	LINC00880
CUFF.136341	CUFF.136341	LncRNA	FGF12 antisense RNA 1	ENSG00000231383	FGF12-AS1	chr3:192158691-192335720	q1	q2	4.97561	0.313759	-3.98715	-6.42075	5e-05	0.0160169	yes
CUFF.136342	CUFF.136342	LncRNA	FGF12 antisense RNA 2	ENSG00000230126	FGF12-AS2	chr3:192512860-192727554	q1	q2	22.9106	0.6458	-5.14879	-6.71136	5e-05	0.0160169	yes
		LncRNA	FGF12 antisense RNA 3	ENSG00000226709	FGF12-AS3
		LncRNA	novel transcript, antisense to FGF12	ENSG00000289165	Nil
CUFF.99316	CUFF.99316	LncRNA	long intergenic non-protein coding RNA 2147	ENSG00000249797	LINC02147	chr5:117920203-118045870	q1	q2	3.40383	0.371714	-3.19489	-5.07257	5e-05	0.0160169	yes
		LncRNA	long intergenic non-protein coding RNA 2208	ENSG00000250891	LINC02208
CUFF.99287	CUFF.99287	LncRNA	long intergenic non-protein coding RNA 2208	ENSG00000250891	LINC02208	chr5:118319014-118432928	q1	q2	5.79966	0.293863	-4.30275	-6.96137	5e-05	0.0160169	yes
CUFF.100320	CUFF.100320	LncRNA	novel transcript, antisense to NMUR2	ENSG00000286749	Nil	chr5:152701101-152715079	q1	q2	1.54247	0.104169	-3.88824	-4.87052	0.0001	0.0294633	yes
		LncRNA	long intergenic non-protein coding RNA 1470	ENSG00000249484	LINC01470
CUFF.128952	CUFF.128952	LncRNA	long intergenic non-protein coding RNA 2521	ENSG00000228718	LINC02521	chr6_GL000254v2_alt:2611471-2699150	q1	q2	64.8974	11.2859	-2.52364	-4.02858	0.00015	0.0435233	yes
		LncRNA	long intergenic non-protein coding RNA 1600	ENSG00000164385	LINC01600
CUFF.103298	CUFF.103298	LncRNA	novel transcript	ENSG00000287891	Nil	chr6:36746365-36850115	q1	q2	5.55355	0.344295	-4.01169	-6.38738	5e-05	0.0160169	yes
CUFF.121480	CUFF.121480	LncRNA	long intergenic non-protein coding RNA 1151	ENSG00000253819	LINC01151	chr8:122492397-122566419	q1	q2	1.14977	0.0740284	-3.95713	-5.31542	5e-05	0.0160169	yes

## Sheet: Sig_Pca_17-18
test_id	gene_id	Gene Type	gene	Gene ID	HGNC Symbol	locus	sample_1	sample_2	status	value_1	value_2	log2(fold_change)	test_stat	p_value	q_value	significant
CUFF.51119	CUFF.51119	LncRNA	prostate cancer associated transcript 14	ENSG00000280623	PCAT14	chr22:23546809-23547715	q1	q2	OK	8.75544	1026.06	6.87273	6.72923	5e-05	0.0150291	yes
CUFF.12727	CUFF.12727	LncRNA	long intergenic non-protein coding RNA 2726	ENSG00000255193	LINC02726	chr11:23734920-23735382	q1	q2	OK	9.66401	956.695	6.62929	6.60994	0.0003	0.0394514	yes
CUFF.59069	CUFF.59069	LncRNA	novel transcript, antisense to SPON2	ENSG00000273179	Nil	chr4:1166935-1172710	q1	q2	OK	11.9531	880.923	6.20356	6.13538	5e-05	0.0150291	yes
CUFF.50819	CUFF.50819	LncRNA	prostate enriched lncRNA	ENSG00000225255	PSLNR	chr22:15749348-15751023	q1	q2	OK	3.68636	150.861	5.35488	4.9493	0.0003	0.0394514	yes
CUFF.31076	CUFF.31076	LncRNA	novel transcript, antisense to MON1B &amp; SYCE1L	ENSG00000261063	Nil	chr16:77201876-77202399	q1	q2	OK	27.3144	963.22	5.14013	5.08625	0.0001	0.0230584	yes

## Sheet: Sig_Pca_29-30
test_id	gene_id	Gene Type	gene	Gene ID	HGNC Symbol	locus	sample_1	sample_2	status	value_1	value_2	log2(fold_change)	test_stat	p_value	q_value	significant
CUFF.54902	CUFF.54902	LncRNA	prostate cancer associated transcript 14	ENSG00000280623	PCAT14	chr22:23543191-23547759	q1	q2	OK	4.44183	96.2342	4.43732	5.21667	5e-05	0.0238731	yes
CUFF.38055	CUFF.38055	LncRNA	RNF157 antisense RNA 1	ENSG00000267128	RNF157-AS1	chr17:76142474-76143810	q1	q2	OK	1.94072	39.7785	4.35733	6.08273	5e-05	0.0238731	yes
		LncRNA	novel transcript	ENSG00000289487	Nil
CUFF.70615	CUFF.70615	LncRNA	novel transcript	ENSG00000250167	Nil	chr5:135570791-135578981	q1	q2	OK	9.7583	111.788	3.51799	5.55104	5e-05	0.0238731	yes
CUFF.2718	CUFF.2718	LncRNA	EPS15 antisense RNA 1	ENSG00000227070	EPS15-AS1	chr1:51527735-51528847	q1	q2	OK	1.29796	14.5297	3.48469	4.58342	5e-05	0.0238731	yes
		LncRNA	novel transcript	ENSG00000233078	Nil
test_id	gene_id	Gene Type	gene	Gene ID	HGNC Symbol	locus	sample_1	sample_2	status	value_1	value_2	log2(fold_change)	test_stat	p_value	q_value	significant
CUFF.36167	CUFF.36167	LncRNA	novel transcript	ENSG00000229732	Nil	chr17:41500982-41505591	q1	q2	OK	274.659	3.72159	-6.20558	-7.24429	5e-05	0.0238731	yes

## Sheet: Sig_R2-R2_pt
test_id	gene_id	Gene Type	gene	Gene ID	HGNC Symbol	locus	sample_1	sample_2	status	value_1	value_2	log2(fold_change)	test_stat	p_value	q_value	significant
		LncRNA	novel transcript, antisense to GRB10	ENSG00000286658	Nil
CUFF.28482	CUFF.28482	LncRNA	novel transcript	ENSG00000285534	Nil	chr13:109450053-109501757	q1	q2	OK	3.68876	0.288335	-3.67732	-4.73485	0.00015	0.0280663	yes
CUFF.35696	CUFF.35696	LncRNA	novel transcript	ENSG00000258831	Nil	chr15:93883721-93892080	q1	q2	OK	2.26975	0.205868	-3.46274	-4.30446	0.00025	0.0372496	yes
CUFF.90450	CUFF.90450	LncRNA	long intergenic non-protein coding RNA 1579	ENSG00000258754	LINC01579	chr7:3301719-3321722	q1	q2	OK	2.20698	0.222058	-3.31306	-4.14464	0.0003	0.0445107	yes
CUFF.28480	CUFF.28480	LncRNA	long intergenic non-protein coding RNA 399	ENSG00000229792	LINC00399	chr13:109386793-109424000	q1	q2	OK	1.63993	0.180912	-3.18027	-4.12349	0.0001	0.026873	yes

## Sheet: Sig_R4-R4_pt
test_id	gene_id	Gene Type	gene	Gene ID	HGNC Symbol	locus	sample_1	sample_2	status	value_1	value_2	log2(fold_change)	test_stat	p_value	q_value	significant
CUFF.15993	CUFF.15993	LncRNA	novel transcript	ENSG00000274461	Nil	chr10:120788706-120791959	q1	q2	OK	5.60964	0.425036	-3.72225	-5.81496	5e-05	0.0190672	yes
		LncRNA	WDR11 antisense RNA 1	ENSG00000227165	WDR11-AS1
		LncRNA	HSD11B1 antisense RNA 1	ENSG00000227591	HSD11B1
		LncRNA	novel transcript	ENSG00000264968	Nil
		LncRNA	THBS1 intronic transcript 1	ENSG00000276107	THBS1-IT1
CUFF.30790	CUFF.30790	LncRNA	novel transcript, antisense to GZMB	ENSG00000258657	Nil	chr14:24630433-24634332	q1	q2	OK	14.191	2.66301	-2.41384	-4.33435	0.00015	0.0403953	yes
CUFF.45097	CUFF.45097	LncRNA	novel transcript, antisense TBC1D3B	ENSG00000276241	Nil	chr17:36116053-36124624	q1	q2	OK	4.87659	0.980168	-2.31477	-4.13098	5e-05	0.0190672	yes
		LncRNA	novel transcript, antisense TBC1D3B	ENSG00000289485	Nil
		LncRNA	EFCAB13 divergent transcript	ENSG00000263293	EFCAB13-DT
CUFF.30298	CUFF.30298	LncRNA	novel transcript, antisense TBC1D3B	ENSG00000285534	Nil	chr13:109495851-109517467	q1	q2	OK	1.96102	0.442801	-2.14687	-3.8494	0.0002	0.0403953	yes

## Sheet: Sig_R5-R5_pt
test_id	gene_id	Gene Type	gene	Gene ID	HGNC Symbol	locus	sample_1	sample_2	status	value_1	value_2	log2(fold_change)	test_stat	p_value	q_value	significant
CUFF.43921	CUFF.43921	LncRNA	long intergenic non-protein coding RNA 910	ENSG00000188825	LINC00910	Chr17:43367376-43368078	q1	q2	OK	8.69488	54.5566	2.64952	4.50206	0.0001	0.0379113	yes
test_id	gene_id	Gene Type	gene	Gene ID	HGNC Symbol	locus	sample_1	sample_2	status	value_1	value_2	log2(fold_change)	test_stat	p_value	q_value	significant
CUFF.23551	CUFF.23551	LncRNA	NR4A1 antisense RNA	ENSG00000259884	NR4A1AS	chr12:52049787-52059933	q1	q2	OK	9.17866	0.703539	-3.70558	-6.87023	5e-05	0.0193188	yes
		LncRNA	STX17 divergent transcript	ENSG00000255145	STX17-DT
CUFF.41115	CUFF.41115	LncRNA	long intergenic non-protein coding RNA 2193	ENSG00000260923	LINC02193	chr16:90205882-90211021	q1	q2	OK	2.80746	0.319606	-3.1349	-4.9269	5e-05	0.0193188	yes
CUFF.9033	CUFF.9033	LncRNA	HSD11B1 antisense RNA 1	ENSG00000227591	HSD11B1-AS1	chr1:209675349-209679482	q1	q2	OK	5.93939	0.786425	-2.91693	-4.90379	5e-05	0.0193188	yes
CUFF.9032	CUFF.9032	LncRNA	HSD11B1 antisense RNA 1	ENSG00000227591	HSD11B1-AS1	chr1:209669662-209675268	q1	q2	OK	2.23576	0.37132	-2.59003	-4.11852	5e-05	0.0193188	yes
CUFF.46707	CUFF.46707	LncRNA	novel transcript	ENSG00000262898	Nil	chr17:83197317-83205410	q1	q2	OK	6.60059	1.10502	-2.57852	-4.77916	5e-05	0.0193188	yes

## Sheet: Sig_R6_R6-pt
test_id	gene_id	Gene Type	gene	Gene ID	HGNC Symbol	locus	sample_1	sample_2	status	value_1	value_2	log2(fold_change)	test_stat	p_value	q_value	significant
CUFF.98671	CUFF.98671	LncRNA	macrophage interferon regulatory lncRNA	ENSG00000253320	MAILR	chr8:102980218-102985584	q1	q2	OK	0.584185	11.9079	4.34934	7.27312	5e-05	0.0139061	yes
CUFF.98673	CUFF.98673	LncRNA	macrophage interferon regulatory lncRNA	ENSG00000253320	MAILR	chr8:102988841-102991165	q1	q2	OK	0.482536	9.18731	4.25093	6.67072	5e-05	0.0139061	yes
CUFF.98672	CUFF.98672	LncRNA	macrophage interferon regulatory lncRNA	ENSG00000253320	MAILR	chr8:102985721-102987795	q1	q2	OK	0.657408	11.1838	4.08848	6.47728	5e-05	0.0139061	yes
		LncRNA	wound and keratinocyte migration associated lncRNA 2	ENSG00000237499	WAKMAR2
CUFF.75208	CUFF.75208	LncRNA	novel transcript, antisense NFKB1	ENSG00000260651	Nil	chr4:102499940-102526321	q1	q2	OK	1.4652	7.46412	2.34887	4.1234	0.0001	0.0275731	yes
CUFF.51838	CUFF.51838	LncRNA	novel transcript	ENSG00000236213	Nil	chr2:37617346-37620348	q1	q2	OK	1.40999	7.1357	2.33937	3.92508	0.0002	0.0438405	yes

[truncated: 3 more sheets: Sig_WF2_WF4, Sig_WF4_WF6, Sig_WF6_WF2]
