# Supplementary material for: Inferring bona fide Differentially Expressed Genes and Their Variants Associated with Vitamin K Deficiency Using a Systems Genetics Approach
Source: Genes (Basel). 2022 Nov 9;13(11):2078. doi: 10.3390/genes13112078 (PMC9690332; doi:10.3390/genes13112078)
Supplement: Supplementary file 1 [file genes-13-02078-s001.zip › Supplementary_information.xlsx]

## Sheet: Sheet1
Sample Name	Reporter	CT	Ct Mean
Aa_1	SYBR	29.6679	29.5952
Aa_1	SYBR	29.5224	29.5952
Aa_1_1:10	SYBR	31.533	32.1589
Aa_1_1:10	SYBR	32.7848	32.1589
Aa_2	SYBR	31.7582	31.8563
Aa_2	SYBR	31.9545	31.8563
Aa_2_1:10	SYBR	34.6335	34.1016
Aa_2_1:10	SYBR	33.5697	34.1016
BPH1389_1	SYBR	32.1065	33.3969
BPH1389_1	SYBR	34.6874	33.3969
BPH1389_1_1:10	SYBR	Undetermined
BPH1389_1_1:10	SYBR	Undetermined
BPH1389_2	SYBR	Undetermined
BPH1389_2	SYBR	Undetermined
BPH1389_2_1:10	SYBR	Undetermined
BPH1389_2_1:10	SYBR	Undetermined
Di_1	SYBR	30.8137	31.0882
Di_1	SYBR	31.3627	31.0882
Di_1_1:10	SYBR	32.9046	32.2091
Di_1_1:10	SYBR	31.5137	32.2091
Di_2	SYBR	34.4136	34.8284
Di_2	SYBR	35.2431	34.8284
Di_2_1:10	SYBR	33.7255	33.7254
Di_2_1:10	SYBR	Undetermined	33.7254
GGH58_1	SYBR	26.7638	27.438
GGH58_1	SYBR	28.1123	27.438
GGH58_1_1:10	SYBR	24.3999	24.3095
GGH58_1_1:10	SYBR	24.219	24.3095
GGH58_2	SYBR	32.7908	32.6817
GGH58_2	SYBR	32.5727	32.6817
GGH58_2_1:10	SYBR	29.1859	29.2367
GGH58_2_1:10	SYBR	29.2875	29.2367
NTC	SYBR	Undetermined
NTC	SYBR	Undetermined
NTC	SYBR	Undetermined
NTC	SYBR	Undetermined
NTC	SYBR	Undetermined
NTC	SYBR	Undetermined
NTC	SYBR	Undetermined
NTC	SYBR	Undetermined
PCa306_1	SYBR	32.523	35.4473
PCa306_1	SYBR	38.3716	35.4473
PCa306_1_1:10	SYBR	34.3267	32.1657
PCa306_1_1:10	SYBR	30.0047	32.1657
PCa306_2	SYBR	Undetermined
PCa306_2	SYBR	Undetermined
PCa306_2_1:10	SYBR	Undetermined
PCa306_2_1:10	SYBR	Undetermined
1 and 2 after sample name indicates two primers made from given sequence
Undetermined = Negative
q RT-PCR standard curve was analysed with hold stage, PCR stage and melting curve analysed using Quant Studio 5 from Applied biosystems and the CT mean was calculated.
